# Supplementary material for: Megaherbivore coprolite DNA: yields and comparison of three ancient DNA extraction protocols on coprolites of giant ground sloth Mylodon darwinii
Source: PeerJ. 2026 Jun 12;14:e21009. doi: 10.7717/peerj.21009 (PMC13267792; doi:10.7717/peerj.21009)
Supplement: Supplemental Information 3 — The radiocarbon measurement and calibrations for the specimens of coprolites and coprolite fragments in this study. Columns include metadata of samples, radiocarbon measurements from ORAU, Calibration curve and notes, and calibrated ages means and 2sigma range in BCE and PB format. [file peerj-14-21009-s003.xlsx]

## Sheet: Radiocarbon_Dates
Specimen	Element	Species	LayerTrench5	sample ID	ORAU NUMBER	delta13C	full14C	14CyBP	95.4%CI_14CyrBP	C14 lab notes:	Cal_curve	cal_notes	CalBCE_mean	CalBCE-2sigma	CalBCE+2sigma	CalBP_mean	CalBP_-2sd	CalBp+2sd
MNHUK PV M 103822	Coprolite fragment	Mylodon darwinii	3D1	MZ012	OxA-40700	-25.29	12488 ± 38 BP	12488	38		SH20	bimodal…12997-12813 (24.4%); 12806-12366 (71.1%)	12677	12997-12813 (24.4%); 12806-12366 (71.1%)		14627	14947-14763 (24.4%); 14756-14316 (71.1%)
MNHUK PV M 103821	Coprolite fragment	Mylodon darwinii	3D3	MZ015	OxA-40701	-25.25	12988 ± 43 BP	12988	43		SH20		13535	13710	13348	15485	15660	15298
MNHUK PV M 103824	Coprolite fragment	Mylodon darwinii	3B9	MZ018	OxA-40799	-25.93	13230 ± 120	13230	120	We identified no plant-based materials for extracting to AMS date, so the date in this case was a homogeneous mix of the coprolite material.	SH20		13897	14285	13536	15847	16235	15486
MNHUK PV M 103818	Coprolite fragment	Mylodon darwinii	3A15	MZ021	OxA-40800	-28.16	13520 ± 180	13520	180	We identified no plant-based materials for extracting to AMS date, so the date in this case was a homogeneous mix of the coprolite material.	SH20		14326	14918	13795	16276	16868	15745
MNHUK PV M 103823	Coprolite fragment	Mylodon darwinii	3C6	MZ024	OxA-40950	-25.38	13087 ± 50	13087	50		SH20		13686	13875	13463	15636	15825	15413
NHMUK PVM 102296	Coprolite (complete)	Mylodon darwinii	indet	MZ027	OxA-40698	-24.92	12649 ± 38 BP	12649	38		SH20		13076	13249	12896	15026	15199	14846
NHMUK PVM 102299	Coprolite (complete)	Mylodon darwinii	indet	MZ030	OxA-40699	-24.76	12722 ± 39 BP	12722	39		SH20		13176	13321	13030	15126	15271	14980
