# Supplementary material for: Megaherbivore coprolite DNA: yields and comparison of three ancient DNA extraction protocols on coprolites of giant ground sloth Mylodon darwinii
Source: PeerJ. 2026 Jun 12;14:e21009. doi: 10.7717/peerj.21009 (PMC13267792; doi:10.7717/peerj.21009)
Supplement: Supplemental Information 4 — Details on the libraries generated in this studies with regard to DNA yield. It has three sheets: 1) a ReadMe sheet describing sections and columns in the next two sheets; 2) Concentration_Statistics sheet, representing extract and library concentration statistics, both raw and scaled per mg sample used; 3) TapeStation_Regions, a sheet honing in on key regions of the TapeStation traces representing either very short reads or the general sample region of the libraries generated in this study. [file peerj-14-21009-s004.xlsx]

## Sheet: ReadMe
Sheet Concentration_Statistics
Specimen information	Specimen number	Specimen number of the coprolite or
	material
	collection
Extraction statistics	Sample
	Extraction
	sample weight (mg)
	Concentration (ng/µL)
	ng/µL/mg
Library Statistics	Library Prep
	Library Concentration (ng/µL)
	Library concentration per mg input (ng/uL/mg)
Sheet TapeStation_Regions
Library	Library number
Specimen	Specimen number of the extract used in this library
Material	Material in the relevant extract
Extraction	Extraction conducted on this library
Overall concentration (ng/µL)	Library concentration in ng/µL
Region (Sample or Short Read)	region name for analysis purposes (either sample region or short read region)
Start.bp	Start of the region in bp
End.bp	end of the region in bp
AvgSize.bp	average fragment size in bp in the selected region
Equivalent_readLen (-150bp adapter)	equivalent read length, accounting for 150bp of adapter in the fragment length in the previous column
Concentration.ng.l	Concentration in that region in ng/L
RegionMolarity.nmol.l	Molarity in that region in nmol/L
PercentTotal	Percent of the total trace represented by that region

## Sheet: Concentration_Statistics
Specimen information			Extraction statistics					Library Statistics
Specimen number	material	collection	Sample	Extraction	sample weight (mg)	Concentration (ng/µL)	ng/µL/mg	Library Prep	Library Concentration (ng/µL)	Library concentration per mg input (ng/uL/mg)
MNHUK PV M 103822	Coprolite fragment	Saxon 1966	MZ039	Dabney 2013 tissue	25	1.4675	0.0587	DS Meyer&Kircher, 20 PCR cycles	2.42	0.2032
MNHUK PV M 103821	Coprolite fragment	Saxon 1966	MZ040	Dabney 2013 tissue	25	0.13325	0.00533	DS Meyer&Kircher, 20 PCR cycles	0.675	0.0528
MNHUK PV M 103824	Coprolite fragment	Saxon 1966	MZ041	Dabney 2013 tissue	25	0.3805	0.01522	DS Meyer&Kircher, 20 PCR cycles	0.246	0.052
MNHUK PV M 103818	Coprolite fragment	Saxon 1966	MZ042	Dabney 2013 tissue	26	0.79675	0.0306442	DS Meyer&Kircher, 20 PCR cycles	0.159	0.00296154
MNHUK PV M 103823	Coprolite fragment	Saxon 1966	MZ043	Dabney 2013 tissue	24	0.45	0.01875	DS Meyer&Kircher, 20 PCR cycles	0.461	0.04625
NHMUK PVM 102296	Coprolite (complete)	20th Century	MZ044	Dabney 2013 tissue	25	0.54775	0.02191	DS Meyer&Kircher, 20 PCR cycles	0.958	0.02232
NHMUK PVM 102299	Coprolite (complete)	20th Century	MZ045	Dabney 2013 tissue	26	0.71775	0.0276058	DS Meyer&Kircher, 20 PCR cycles	0.466	0.0684615
NA	Extraction blank	NA	X1	Dabney 2013 tissue	NA	0.00525	NA	DS Meyer&Kircher, 20 PCR cycles	0.0415	NA
NA	Library blank	NA	X2	Dabney 2013 tissue	NA	NA	NA	DS Meyer&Kircher, 20 PCR cycles	0.583	NA
MNHUK PV M 103822	Coprolite fragment	Saxon 1966	MZ046	Plant Mini kit	25	0.2765	0.01106	DS Meyer&Kircher, 20 PCR cycles	2.42	0.0968
MNHUK PV M 103821	Coprolite fragment	Saxon 1966	MZ047	Plant Mini kit	25	0.08745	0.003498	DS Meyer&Kircher, 20 PCR cycles	0.675	0.027
MNHUK PV M 103824	Coprolite fragment	Saxon 1966	MZ048	Plant Mini kit	25	0.439	0.01756	DS Meyer&Kircher, 20 PCR cycles	0.246	0.00984
MNHUK PV M 103818	Coprolite fragment	Saxon 1966	MZ049	Plant Mini kit	26	2.26	0.0869231	DS Meyer&Kircher, 20 PCR cycles	0.159	0.00611539
MNHUK PV M 103823	Coprolite fragment	Saxon 1966	MZ050	Plant Mini kit	26	0.1225	0.00471154	DS Meyer&Kircher, 20 PCR cycles	0.461	0.0177308
NHMUK PVM 102296	Coprolite (complete)	20th Century	MZ051	Plant Mini kit	25	0.0701	0.002804	DS Meyer&Kircher, 20 PCR cycles	0.958	0.03832
NHMUK PVM 102299	Coprolite (complete)	20th Century	MZ052	Plant Mini kit	26	0.172	0.00661538	DS Meyer&Kircher, 20 PCR cycles	0.466	0.0179231
NA	Extraction blank	NA	MZecPlant	Plant Mini kit	NA	0.0198	NA	DS Meyer&Kircher, 20 PCR cycles	0.0415	NA
NA	Library blank	NA	MZlcPlant	Plant Mini kit	NA	NA	NA	DS Meyer&Kircher, 20 PCR cycles	0.583	NA
MNHUK PV M 103822	Coprolite fragment	Saxon 1966	MZ012	PowerSoil kit	146	0.743	0.00508904	DS Meyer&Kircher, 20 PCR cycles	11.9	0.0815068
MNHUK PV M 103821	Coprolite fragment	Saxon 1966	MZ015	PowerSoil kit	180	0.425	0.00236111	DS Meyer&Kircher, 20 PCR cycles	19.3	0.107222
MNHUK PV M 103824	Coprolite fragment	Saxon 1966	MZ018	PowerSoil kit	144	0.398	0.00276389	DS Meyer&Kircher, 20 PCR cycles	16	0.111111
MNHUK PV M 103818	Coprolite fragment	Saxon 1966	MZ021	PowerSoil kit	119	0.232	0.00194958	DS Meyer&Kircher, 20 PCR cycles	24.3	0.204202
MNHUK PV M 103823	Coprolite fragment	Saxon 1966	MZ024	PowerSoil kit	105	0.541	0.00515238	DS Meyer&Kircher, 20 PCR cycles	0.131	0.00124762
NHMUK PVM 102296	Coprolite (complete)	20th Century	MZ027	PowerSoil kit	148	0.548	0.0037027	DS Meyer&Kircher, 20 PCR cycles	9.11	0.0615541
NHMUK PVM 102299	Coprolite (complete)	20th Century	MZ030	PowerSoil kit	134	0.188	0.00140299	DS Meyer&Kircher, 20 PCR cycles	15.5	0.115672
NA	Extraction blank	NA	MZecSoil	PowerSoil kit	NA	0.01	NA	DS Meyer&Kircher, 20 PCR cycles	0.232	NA
NA	Library blank	NA	MZlcSoil	PowerSoil kit	NA	NA	NA	DS Meyer&Kircher, 20 PCR cycles	0.0655	NA

## Sheet: TapeStation_Regions
Library	Specimen	Material	Extraction	Overall concentration (ng/µL)	Region (Sample or Short Read)	Start.bp	End.bp	AvgSize.bp	Equivalent_readLen (-150bp adapter)	Concentration.ng.l	RegionMolarity.nmol.l	PercentTotal
MZ012	NHMUK PV M103822	sediment	PowerSoil	11.9	sample	154	400	223	73	12.8	91.6	83.08
MZ015	NHMUK PV M103821	sediment	PowerSoil	19.3	sample	155	400	229	79	20.3	142	90.78
MZ018	NHMUK PV M103824	sediment	PowerSoil	16	sample	154	400	226	76	18.1	129	83.86
MZ021	NHMUK PV M103818	sediment	PowerSoil	24.3	sample	155	400	239	89	25.7	171	88.76
MZ024	NHMUK PV M103823	sediment	PowerSoil	0.131	sample	156	400	248	98	1.51	9.95	50.3
MZ027	NHMUK PV M102296	coprolite	PowerSoil	9.11	sample	155	400	199	49	9.78	77.9	82.32
MZ030	NHMUK PV M102299	coprolite	PowerSoil	15.5	sample	154	400	229	79	16.4	115	86.54
MZ039	NHMUK PV M103822	sediment	Dabney tissue	2.42	sample	155	400	199	49	5.38	42.7	72.94
MZ040	NHMUK PV M103821	sediment	Dabney tissue	0.675	sample	155	401	203	53	1.24	9.69	47.71
MZ041	NHMUK PV M103824	sediment	Dabney tissue	0.246	sample	155	401	195	45	1.3	10.5	46.46
MZ042	NHMUK PV M103818	sediment	Dabney tissue	0.159	sample	155	401	213	63	0.0152	0.227	1.13
MZ043	NHMUK PV M103823	sediment	Dabney tissue	0.461	sample	155	400	211	61	1.2	9.09	45.61
MZ044	NHMUK PV M102296	coprolite	Dabney tissue	0.958	sample	155	400	190	40	0.502	4.26	28.45
MZ045	NHMUK PV M102299	coprolite	Dabney tissue	0.466	sample	155	400	198	48	1.78	14.3	56.99
MZ046	NHMUK PV M103822	sediment	Plant mini	2.42	sample	155	400	240	90	3.37	23	64.89
MZ047	NHMUK PV M103821	sediment	Plant mini	0.675	sample	155	400	218	68	0.484	3.57	24.27
MZ048	NHMUK PV M103824	sediment	Plant mini	0.246	sample	156	400	215	65	0.453	3.41	22.44
MZ049	NHMUK PV M103818	sediment	Plant mini	0.159	sample	154	400	225	75	0.0105	0.113	0.63
MZ050	NHMUK PV M103823	sediment	Plant mini	0.461	sample	155	400	208	58	0.147	1.2	7.62
MZ051	NHMUK PV M102296	coprolite	Plant mini	0.958	sample	155	399	192	42	0.651	5.36	27.22
MZ052	NHMUK PV M102299	coprolite	Plant mini	0.466	sample	155	399	241	91	0.336	2.31	16.6
MZ012	NHMUK PV M103822	sediment	PowerSoil	11.9	short reads <40bp, as adapter dimer is 140-150bp	150	180	172	22	1.73	15.5	11.21
MZ015	NHMUK PV M103821	sediment	PowerSoil	19.3	short reads <40bp, as adapter dimer is 140-150bp	155	180	172	22	2.01	18.1	9
MZ018	NHMUK PV M103824	sediment	PowerSoil	16	short reads <40bp, as adapter dimer is 140-150bp	155	180	171	21	3.07	27.6	14.23
MZ021	NHMUK PV M103818	sediment	PowerSoil	24.3	short reads <40bp, as adapter dimer is 140-150bp	155	180	175	25	0.746	6.6	2.57
MZ024	NHMUK PV M103823	sediment	PowerSoil	0.131	short reads <40bp, as adapter dimer is 140-150bp	154	180	170	20	0.212	1.94	7.06
MZ027	NHMUK PV M102296	coprolite	PowerSoil	9.11	short reads <40bp, as adapter dimer is 140-150bp	155	180	170	20	3.74	34	31.46
MZ030	NHMUK PV M102299	coprolite	PowerSoil	15.5	short reads <40bp, as adapter dimer is 140-150bp	155	180	172	22	2.19	19.7	11.53
MZ039	NHMUK PV M103822	sediment	Dabney tissue	2.42	short reads <40bp, as adapter dimer is 140-150bp	155	180	172	22	1.73	15.5	23.46
MZ040	NHMUK PV M103821	sediment	Dabney tissue	0.675	short reads <40bp, as adapter dimer is 140-150bp	155	180	173	23	0.263	2.37	10.13
MZ041	NHMUK PV M103824	sediment	Dabney tissue	0.246	short reads <40bp, as adapter dimer is 140-150bp	155	180	173	23	0.404	3.63	14.47
MZ042	NHMUK PV M103818	sediment	Dabney tissue	0.159	short reads <40bp, as adapter dimer is 140-150bp	155	180	170	20	0.00559	0.0817	0.42
MZ043	NHMUK PV M103823	sediment	Dabney tissue	0.461	short reads <40bp, as adapter dimer is 140-150bp	155	180	173	23	0.176	1.59	6.68
MZ044	NHMUK PV M102296	coprolite	Dabney tissue	0.958	short reads <40bp, as adapter dimer is 140-150bp	155	180	171	21	0.213	1.95	12.07
MZ045	NHMUK PV M102299	coprolite	Dabney tissue	0.466	short reads <40bp, as adapter dimer is 140-150bp	155	180	171	21	0.623	5.66	19.92
MZ046	NHMUK PV M103822	sediment	Plant mini	2.42	short reads <40bp, as adapter dimer is 140-150bp	155	180	172	22	0.565	5.08	10.89
MZ047	NHMUK PV M103821	sediment	Plant mini	0.675	short reads <40bp, as adapter dimer is 140-150bp	155	180	170	20	0.0876	0.806	4.39
MZ048	NHMUK PV M103824	sediment	Plant mini	0.246	short reads <40bp, as adapter dimer is 140-150bp	156	180	172	22	0.0917	0.835	4.54
MZ049	NHMUK PV M103818	sediment	Plant mini	0.159	short reads <40bp, as adapter dimer is 140-150bp	155	181	169	19	0.00451	0.0513	0.27
MZ050	NHMUK PV M103823	sediment	Plant mini	0.461	short reads <40bp, as adapter dimer is 140-150bp	155	180	170	20	0.0459	0.435	2.38
MZ051	NHMUK PV M102296	coprolite	Plant mini	0.958	short reads <40bp, as adapter dimer is 140-150bp	154	180	170	20	0.291	2.65	12.17
MZ052	NHMUK PV M102299	coprolite	Plant mini	0.466	short reads <40bp, as adapter dimer is 140-150bp	155	180	170	20	0.0409	0.387	2.02
