# Supplementary material for: Megaherbivore coprolite DNA: yields and comparison of three ancient DNA extraction protocols on coprolites of giant ground sloth Mylodon darwinii
Source: PeerJ. 2026 Jun 12;14:e21009. doi: 10.7717/peerj.21009 (PMC13267792; doi:10.7717/peerj.21009)
Supplement: Supplemental Information 5 — Statistics on sequencing results, as well as mapping to the nuclear genome of two-toed sloth Choloepus didactylus (closest genetic relative to Mylodon darwinii) and to the mitochondrial genome of M. darwinii. It has two sheets: a ReadMe explaining all columns, and then MappingStats laying out summary metadata, extraction, library, sequencing and alignment to sloth statistics for each sample in this study. [file peerj-14-21009-s005.xlsx]

## Sheet: ReadMe
Mapping_Stats spreadsheet of mapping and sequencing statistics
Section	Column	Content
Specimen information	Specimen number	NHMUK specimen number of the relevant sample
	material	Material type (complete coprolite or coprolite fragment from the dung and soil layer in Trench 5)
	collection	Collection source (1976 Saxon excavation or early 20th century material)
Extraction statistics	Sample	Sample name
	Extraction	Extraction protocol used
	sample weight (mg)	Sample weight
	Concentration (ng/µL)	Sample concentration as determined by Qubit 2.0 (ng/µL) - see SI_2_Concentrations for values scaled by sample weight
Library Statistics	Library Concentration (ng/µL)	Concentration as determined by the TapeStation 2200 D1000 kit (ng/µL) - see SI_2_Concentrations for values scaled by sample weight
	Sample peak	Size in bp of the peak in the TapeStation trace, in the sample region (>150bp, as 150bp and below represent dimers from library components)
	Average fragment size 115-400bp region	Average fragment size in the 115-400bp region in the TapeStation trace
	Corresponding read length (-150bp adapter)	Corresponding read length when removing 150bp of adapters and indexes from the fragment length in previous column
Sequencing statistics	Raw reads	Raw paired reads sequenced
	Collapsed reads	Trimmed and merged reads retained after quality control
	average read length (pre-alignment)	average read length of collapsed reads
alignment to Choloepus didactylus nuclear genome	mapped reads	number of collapsed reads mapping to the nuclear genome
	%mapped	percentage of collapsed reads mapping to the nuclear genome
	unique mapped reads	number of unique collapsed reads mapping to the nuclear genome
	%duplication	percentage duplication in the collapsed reads that mapped to the nuclear genome
	endogenous reads (q20)	number of unique collapsed reads mapping to the nuclear genome with mapping quality of 20 and above
	%endogenous	percentage of those reads in previous columns compared to total collapsed reads
	average read length of endogenous reads.	average length in bp of the reads retained as endogenous to sloth
mitogenome M. darwini	Shotgun MQ30	number of unique reads mapping at MQ30 to the mitogenome of M. darwinii in the shotgun libraries
	Capture MQ30	number of unique reads mapping at MQ30 to the mitogenome of M. darwinii in the captured libraries

## Sheet: MappingStats
Specimen information			Extraction statistics				Library Statistics				Sequencing statistics			alignment to Choloepus didactylus nuclear genome							mitogenome M. darwini
Specimen number	material	collection	Sample	Extraction	sample weight (mg)	Concentration (ng/µL)	Library Concentration	Sample peak	Average fragment size 115-400bp region	Corresponding read length (-150bp adapter)	Raw reads	Collapsed reads	average read length (pre-alignment)	mapped reads	%mapped	unique mapped reads	%duplication	endogenous reads (q20)	%endogenous	average read length of endogenous reads.	Shotgun MQ30	Capture MQ30
MNHUK PV M 103822	Coprolite fragment	Saxon 1966	MZ039	Dabney 2013 tissue	25	1.4675	2.42	182	199	49	2388464	2231702	50.8146	21815	0.977505	21533	0.0126361	17281	0.774342	25.9812	0	NA
MNHUK PV M 103821	Coprolite fragment	Saxon 1966	MZ040	Dabney 2013 tissue	25	0.13325	0.675	193	203	53	971191	879539	56.5149	3713	0.422153	3663	0.0056848	2899	0.329604	26.4784	0	NA
MNHUK PV M 103824	Coprolite fragment	Saxon 1966	MZ041	Dabney 2013 tissue	25	0.3805	0.246	186	195	45	824374	775428	49.4909	4819	0.621463	4748	0.00915623	3936	0.507591	26.127	0	NA
MNHUK PV M 103818	Coprolite fragment	Saxon 1966	MZ042	Dabney 2013 tissue	26	0.79675	0.159	NA	213	63	20	15	58	0	0	0	0	0	0		0	NA
MNHUK PV M 103823	Coprolite fragment	Saxon 1966	MZ043	Dabney 2013 tissue	24	0.45	0.461	197	211	61	796423	740815	61.0756	2217	0.299265	2188	0.00391461	1780	0.240276	26.5646	0	68
NHMUK PVM 102296	Coprolite (complete)	20th Century	MZ044	Dabney 2013 tissue	25	0.54775	0.958	175	190	40	484474	430886	50.7596	4021	0.933193	3968	0.0123002	3210	0.744977	25.9903	1	NA
NHMUK PVM 102299	Coprolite (complete)	20th Century	MZ045	Dabney 2013 tissue	26	0.71775	0.466	188	198	48	1091776	1007473	54.9319	20265	2.01147	19895	0.0367255	13834	1.37314	28.5529	11	NA
NA	Extraction blank	NA	X1	Dabney 2013 tissue	NA	0.00525	0.0415		NA	NA	6576	1010	47.1545	13	1.28713	11	0.19802	8	0.792079	41.125	0	NA
NA	Library blank	NA	X2	Dabney 2013 tissue	NA	NA	0.583		NA	NA	610	36	40.5	0	0	0	0	0	0	0	0	NA
MNHUK PV M 103822	Coprolite fragment	Saxon 1966	MZ046	Plant Mini kit	25	0.2765	2.42	191	240	90	8882010	6597047	65.0867	40490	0.613759	38010	0.0375926	31035	0.470438	25.9812	1	NA
MNHUK PV M 103821	Coprolite fragment	Saxon 1966	MZ047	Plant Mini kit	25	0.08745	0.675	207	218	68	1140444	708419	74.2563	2622	0.37012	2437	0.0261145	1888	0.266509	26.0906	1	NA
MNHUK PV M 103824	Coprolite fragment	Saxon 1966	MZ048	Plant Mini kit	25	0.439	0.246	191	215	65	2375464	1787047	66.6365	7481	0.418624	7056	0.0237823	5826	0.326013	25.9217	0	NA
MNHUK PV M 103818	Coprolite fragment	Saxon 1966	MZ049	Plant Mini kit	26	2.26	0.159	NA	225	75	67	4	50.5	0	0	0	0	0	0		0	NA
MNHUK PV M 103823	Coprolite fragment	Saxon 1966	MZ050	Plant Mini kit	26	0.1225	0.461	176	208	58	390097	225635	63.5266	1731	0.767168	1608	0.0545128	1301	0.576595	26.0331	0	NA
NHMUK PVM 102296	Coprolite (complete)	20th Century	MZ051	Plant Mini kit	25	0.0701	0.958	177	192	42	936365	704291	51.8384	5937	0.842975	5748	0.0268355	4621	0.656121	25.9504	0	NA
NHMUK PVM 102299	Coprolite (complete)	20th Century	MZ052	Plant Mini kit	26	0.172	0.466	205	241	91	1356755	742332	84.5526	1649	0.222138	1487	0.0218231	792	0.106691	29.9583	0	NA
NA	Extraction blank	NA	MZecPlant	Plant Mini kit	NA	0.0198	0.0415		NA	NA	24286	7104	61.4623	87	1.22466	72	0.211149	48	0.675676	26.9167	0	NA
NA	Library blank	NA	MZlcPlant	Plant Mini kit	NA	NA	0.583		NA	NA	101340	13861	34.8947	126	0.909025	94	0.230864	45	0.324652	26.6667	0	NA
MNHUK PV M 103822	Coprolite fragment	Saxon 1966	MZ012	PowerSoil kit	146	0.743	11.9	192	223	73	7818200	6974661	69.0254	33609	0.481873	33033	0.00825847	25440	0.364749	26.676	5	1371
MNHUK PV M 103821	Coprolite fragment	Saxon 1966	MZ015	PowerSoil kit	180	0.425	19.3	199	229	79	7309976	5778646	73.7914	31320	0.541995	30737	0.0100889	21489	0.371869	26.5754	0	103
MNHUK PV M 103824	Coprolite fragment	Saxon 1966	MZ018	PowerSoil kit	144	0.398	16	191	226	76	6239892	4730854	69.3486	30033	0.634833	29348	0.0144794	22763	0.48116	26.0359	0	7
MNHUK PV M 103818	Coprolite fragment	Saxon 1966	MZ021	PowerSoil kit	119	0.232	24.3	220	239	89	7527062	6611405	85.9184	6450	0.0975587	6333	0.00176967	4253	0.0643282	30.1286	11	702
MNHUK PV M 103823	Coprolite fragment	Saxon 1966	MZ024	PowerSoil kit	105	0.541	0.131	236	248	98	14450933	8263079	79.8927	52966	0.640996	37394	0.188453	25457	0.308081	26.3472	0	2
NHMUK PVM 102296	Coprolite (complete)	20th Century	MZ027	PowerSoil kit	148	0.548	9.11	179	199	49	5980337	4650673	56.1886	61463	1.32159	59174	0.0492187	45484	0.978009	25.9847	19	517
NHMUK PVM 102299	Coprolite (complete)	20th Century	MZ030	PowerSoil kit	134	0.188	15.5	200	229	79	5315857	4590272	76.6213	25733	0.560599	24719	0.0220902	16027	0.349151	28.2669	7	675
NA	Extraction blank	NA	MZecSoil	PowerSoil kit	NA	0.01	0.232		NA	NA	65475	9581	46.5001	199	2.07703	135	0.667989	97	1.01242	26.268	0	NA
NA	Library blank	NA	MZlcSoil	PowerSoil kit	NA	NA	0.0655		NA	NA	20409	2207	41.082	54	2.44676	46	0.362483	33	1.49524	25.9091	0	NA
