# Supplementary material for: Megaherbivore coprolite DNA: yields and comparison of three ancient DNA extraction protocols on coprolites of giant ground sloth Mylodon darwinii
Source: PeerJ. 2026 Jun 12;14:e21009. doi: 10.7717/peerj.21009 (PMC13267792; doi:10.7717/peerj.21009)
Supplement: Supplemental Information 6 — Firstly sheet ReadMe describes the next two sheet headers in detail. Secondly, sheet BLAST_PIA_OTUs then shows a per-sample breakdown of read counts for all identified plant groups, whether they are found in the Patagonian plant list, and compare the resulting taxa with previous plant research in similar material. Finally, sheet Pisano1977_Moore1978list reports the taxonomy for all listed entries of vascular plants, as well as their associations in the plant communities found in Chilean Patagonia between 52 ° S and 56 ° S as well as in the direct surroundings of Cueva del Milodón. [file peerj-14-21009-s006.xlsx]

## Sheet: ReadMe
Sheet BLAST_PIA_OTUs
Overview: per sample breakdown of taxa identified by the BLAST-PIA pipeline in the three sets of coprolite libraries in this study, with specimen number and extraction method information. (reference database: full NCBI nucleotide database from December 2019)
Section		Description
Taxonomic classification by BLAST-PIA	Class	Class of identified OTUs
	Order	Order of identified OTUs
	Family	Family of identified OTUs
	Genus	Genus of identified OTUs (note: no identifications went further than genus level)
	Taxid	NCBI taxid code given by PIA during its Last Common Ancestor grouping algorithm
	Additional taxid info	Sub-family information on NCBI about the taxonomy of identified OTUs used to narrow down family-level identifications in discussion
Ecological relevance	Found in the Patagonian taxa?	Are these OTUs found in the Pisano 1977 and Moore 1978 plant list? (see sheet Pisano1977_Moore1978list, information below)
	Local Ecosystem cf Pisano 1977	Which of the plant communities listed by Pisano in the 1977 botanical list does this taxon match
Sample metadata	Extraction type	Extraction method used to generate the library
	Museum Number	Collection number of the original coprolite or sample from the dung layer of the excavation of Cueva del Milodon led by Saxon in 1976. NOTE: colour highlights are used to identify libraries that came from the same sampled specimen
	Library number	Laboratory number of the libraries
Breakdown of identified reads	Columns H to Z	Number of plant reads assigned to each OTUs per library
	Columns AA to AD	Sum of identified reads per OTUs grouped by extraction method (columns AA-AC) or in the total dataset (column AD)
	Row 26	Sum of identified reads per samples (H26 to Z26), per extraction dataset (AA26 to AC26) and in total (AD26)
Comparison to previous plant macrofossil and pollen work	In Van Geel et al 2022 Pollen	What taxa were found within this taxid or family in the results from the coprolite from Cueva del Milodón studied in Van Geel et al. 2022 (https://linkinghub.elsevier.com/retrieve/pii/S0034666721001731)
	In Moore 1978 macrofossils	What taxa were found within this taxid or family in the results from plant macrofossils in layer 3 of Trench 5 in Cueva del Milodón (same as in this study) studied in Moore 1978 (https://academic.oup.com/botlinnean/article-lookup/doi/10.1111/j.1095-8339.1978.tb01398.x)
	In McCulloch et al. 2021 pollen layers CB1/CB2	What taxa were found within this taxid or family in the results from the pollens in the sediment core from the top of Cerro Benítez (mount on which Cueva del Milodón is found) studied in MacCulloch et al. 2021 (https://linkinghub.elsevier.com/retrieve/pii/S1040618221004110)
	In Markgraf 1985	What taxa were found within this taxid or family in the results from the pollens in the coprolites from Cueva del Milodón studied by Markgraf 1985 (http://www.sciencemag.org/cgi/doi/10.1126/science.228.4703.1110).
Sheet Pisano1977_Moore1978list
Overview: a spreadsheet of all entries in Pisano 1977, representing vascular plants identified in Chilean Patagonia between 52 and 56 degrees South (Pisano, Edmundo. 1977. “Fitogeografía de Fuego - Patagonia Chilena. I.- Comunidades Vegetales Entre Las Latitudes 52 y 56o S.” Anales Del Instituto de La Patagonia 8: 121–250.)
Column		Description
taxonomy	Phylum	Phylum of taxon listed
	Class	Class of taxon listed
	Order	Order of taxon listed
	Family	Family of taxon listed (with synonyms as listed in GBIF)
	Genus	Genus of taxon listed
	Species	species of taxon listed if available
	Genus_species	Concatenation of the genus and species column
Ecology	Community	Which of the four communities described by Pisano 1977 does this taxon belong to (Patagonian Steppe = estepa Patagonica; Magellanic Tundra = tundra Magallanica; Decidous Magellanic Forest = Bosque Magallanico deciduo; Evergreen Magellanic Forest = Bosque Magallanico perenifolio)
	Stratification	Which stratification layer of the plant community does this taxon represent (herbaceous, shrub, tree, etc.)
	Plant_association	Which sub-community of plant is this taxon found in within the four communities in column H. Note that these have been left untranslated from the original Spanish of the publication.

## Sheet: BLAST_PIA_OTUs
								Extraction type	PowerSoil kit							Dabney tissue						Plant Mini kit										Comparison to previous plant macrofossil and pollen work
Taxonomic identification						Ecological relevance		Museum Number	MNHUK PV M 103822	MNHUK PV M 103821	MNHUK PV M 103824	MNHUK PV M 103818	MNHUK PV M 103823	NHMUK PV M102296	NHMUK PV M102299	MNHUK PV M 103822	MNHUK PV M 103821	MNHUK PV M 103824	MNHUK PV M 103823	NHMUK PV M102296	NHMUK PV M102299	MNHUK PV M 103822	MNHUK PV M 103821	MNHUK PV M 103824	MNHUK PV M 103823	NHMUK PV M102296	NHMUK PV M102299
class	order	family	genus	Taxid	Additional_taxid_info	Found in the Patagonian taxa? (See full list in tab Pisano1977_Moore1978list)	Local Ecosystem cf Pisano 1977	Library number	MZ012	MZ015	MZ018	MZ021	MZ024	MZ027	MZ030	MZ039	MZ040	MZ041	MZ043	MZ044	MZ045	MZ046	MZ047	MZ048	MZ050	MZ051	MZ052
								Collated family and genus																				TotalSoil	TotalDabney	TotalPlant	TotalDataset	In Van Geel et al 2022 Pollen	In Moore 1978 macrofossils	In McCulloch et al. 2021 pollen layers CB1/CB2	In Markgraf 1985
Magnoliopsida	Apiales	Apiaceae	Azorella	1986169	Azorella sect. Pectophytum	Azorella is local and part of the Patagonian steppe and Deciduous magellanic woods.	Azorella - Estepa, tundra and Bosque	Apiaceae; Azorella	0	0	0	1	0	0	0	0	0	0	0	0	0	0	0	0	0	0	0	1	0	0	1	Azorella in all samples, especially abundant in 1. Eryngium (other Apiaceae) low abundance in1 and 3	0	Apiaceae up to 5% in CB1
Magnoliopsida	Caryophyllales	Caryophyllaceae	undet	1141493	Caryophylleae	genera Cerastium, Colobantus, Silene, Stellaria are local	steppe and tundra	Caryophyllaceae; undet	0	0	0	1	0	0	0	0	0	0	0	0	0	0	0	0	0	0	0	1	0	0	1	Colobanthus, Silene and undet sp. In all samples	0	Caryophyllaceae undet Mid abundances throughout
Magnoliopsida	Caryophyllales	Caryophyllaceae	undet	1141492	Sileneae	includes local genus Silene	steppe and tundra	Caryophyllaceae; undet	0	0	0	14	0	0	0	0	0	0	0	0	0	0	0	0	0	0	0	14	0	0	14	Colobanthus, Silene and undet sp. In all samples	0	Caryophyllaceae undet Mid abundances throughout
Magnoliopsida	Caryophyllales	Caryophyllaceae	undet	1141483	Sagineae	includes local genus Colobanthus	steppe and tundra	Caryophyllaceae; undet	0	2	0	101	0	0	0	0	0	1	0	0	0	0	0	0	0	0	0	103	1	0	104	Colobanthus, Silene and undet sp. In all samples	0	Caryophyllaceae undet Mid abundances throughout
Magnoliopsida	Caryophyllales	Caryophyllaceae	Mononeuria	1479251	NA	Stellaria is a local genus, sometimes synonym of Mononeuria. It is found in the Patagonian Steppe.	Stellaria - Patagonian Steppe	Caryophyllaceae; Mononeuria	0	0	1	0	0	0	0	0	0	0	0	0	0	0	0	0	0	0	0	1	0	0	1	Colobanthus, Silene and undet sp. In all samples	0	Caryophyllaceae undet Mid abundances throughout
Magnoliopsida	Caryophyllales	Caryophyllaceae	undet	1141488	Alsineae	include local genera Cerastium and Stellaria	steppe and tundra	Caryophyllaceae; undet	0	2	0	2	1	0	0	1	0	0	1	0	0	0	0	0	0	1	0	5	2	1	8	Colobanthus, Silene and undet sp. In all samples	0	Caryophyllaceae undet Mid abundances throughout
Magnoliopsida	Caryophyllales	Chenopodiaceae	undet	1804623	NA	local genera include Atriplex, Chenopodium, Nitrophila, Sarcocornia and Suaeda	Patagonian Steppe	Chenopodiaceae; undet	0	0	0	3	0	0	0	0	0	0	0	0	0	0	0	0	0	0	0	3	0	0	3	Indet sp. Samples 1 and 2	Indet sp. 3D2	low ab Amaranthaceae
Magnoliopsida	Caryophyllales	Chenopodiaceae	undet	1307796	Chenopodioideae	include local genera Atriplex and Chenopodium	Patagonian Steppe	Chenopodiaceae; undet	0	0	0	2	0	0	0	0	0	0	0	0	0	0	0	0	0	0	0	2	0	0	2	Indet sp. Samples 1 and 2	Indet sp. 3D2	low ab Amaranthaceae
Magnoliopsida	Fabales	Fabaceae	undet	2231393	Papilionoideae 50 kb inversion clade	includes local genera Adesmia, Lathyrus (NPAA clade), and Vicia (NPAA clade)	Steppe and Deciduous Magellanic forest	Fabaceae; undet	0	0	4	5	7	1	0	0	0	1	0	0	0	0	0	18	0	0	0	17	1	18	36	Adesmia in all, Vicia in 1 and 2	0	Adesmia in CB1
Magnoliopsida	Fabales	Fabaceae	undet	2231382	Papilionoideae 50 kb inversion clade NPAAA clade	includes local genera Lathyrus and Vicia	Steppe and Deciduous Magellanic forest	Fabaceae; undet	0	0	0	0	0	1	0	0	0	0	0	0	0	0	0	1	0	0	0	1	0	1	2	Adesmia in all, Vicia in 1 and 2	0	Adesmia in CB1
Magnoliopsida	Fabales	Fabaceae	undet	2233839	Papilionoideae 50 kb inversion clade NPAAA clade Hologalegina IRL clade	includes genera Lathyrus and Vicia	Steppe and Deciduous Magellanic forest	Fabaceae; undet	0	0	0	1	0	0	1	0	0	0	0	0	0	0	0	0	0	0	0	2	0	0	2	Adesmia in all, Vicia in 1 and 2	0	Adesmia in CB1
Magnoliopsida	Fabales	Fabaceae	undet	2233855	Papilionoideae 50 kb inversion clade NPAAA clade indigoferoid/millettioid clade	no local genera	NO	Fabaceae; undet	0	0	0	0	0	0	0	0	0	0	0	0	0	0	0	2	0	0	0	0	0	2	2	Adesmia in all, Vicia in 1 and 2	0	Adesmia in CB1
Magnoliopsida	Poales	Poaceae	undet	1652081	Poeae chloroplast group 2	include local genera Deschampsia, Alopecurus, Festuca, Phleum, poa	Steppe, Tundra, Deciduous Magellanic forest	Poaceae; undet	1	0	0	0	2	0	0	0	0	0	0	0	0	0	0	0	1	0	0	3	0	1	4	undet Poaceae pollen in all samples	Poaceae seeds in 3.D2-5b9	yes	abundant in Markgraf
Magnoliopsida	Poales	Poaceae	undet	1648017	Hordeinae	inlcudes local genus Elymus, hordeum and Leymus	Steppe and Deciduous Magellanic forest	Poaceae; undet	0	0	0	1	0	0	0	0	0	0	0	0	0	0	0	1	0	0	0	1	0	1	2	undet Poaceae pollen in all samples	Hordeum 3D1 and Poaceae seeds in 3.D2-5b9	yes	abundant in Markgraf
Magnoliopsida	Poales	Poaceae	undet	1648030	Triticinae	inlcudes commercial genus Triticum and no local genera	NO	Poaceae; undet	0	0	0	0	1	3	0	1	0	0	0	0	0	1	0	0	0	0	0	4	1	1	6	undet Poaceae pollen in all samples	Poaceae seeds in 3.D2-5b9	yes	abundant in Markgraf
Magnoliopsida	Poales	Poaceae	undet	1652080	Poeae Chloroplast Group 1 (Aveneae type)	include local genera: agrostis, hierochloe, heliotrichon, trisetum. Also includes commercia genus Avena (oats)	Steppe, Tundra, Deciduous Magellanic forest	Poaceae; undet	0	0	0	0	0	1	0	0	0	0	0	0	0	0	0	0	0	0	0	1	0	0	1	undet Poaceae pollen in all samples	Poaceae seeds in 3.D2-5b9	yes	abundant in Markgraf
Magnoliopsida	Rosales	Rosaceae	undet	1183420	Sanguisorbinae	includes local genus Acaena	Steppe, Deciduous and Evergreen forest	Rosaceae; undet	17	0	0	0	0	0	0	3	0	0	0	0	0	3	0	1	0	0	0	17	3	4	24	Acaena sp herbs and Fragaria chiloensis in Van Geel	0	Acaena 5-10% in CB1 and 2, Rosaceae undet as well in low abundance
Magnoliopsida	undet	undet	undet	1437197	Petrosaviidae	very wide group - not informative	-	Petrosaviidae undet	17	0	0	2	6	2	2	2	0	0	2	1	4	0	0	0	0	0	0	29	9	0	38	Not looked at. Too broad
Magnoliopsida	undet	undet	undet	1437183	Mesangiospermae	very wide group - not informative	-	Mesangiospermae undet	56	22	27	219	24	29	3	12	5	9	2	3	5	7	0	16	6	3	0	380	36	32	448
Magnoliopsida	undet	undet	undet	1437201	Pentapetalae	very wide group - not informative	-	Pentapetalae undet	27	15	34	491	9	18	3	10	1	10	0	2	2	5	0	23	0	3	1	597	25	32	654
								Totals reads identified	118	41	66	843	50	55	9	29	6	21	5	6	11	16	0	62	7	7	1	1182	78	93	1353

## Sheet: Pisano1977_Moore1978list
Phylum	Class	Order	Family	genus	species	Genus_species	Community	Stratification	Plant_Association
Marchantiophyta	?	?	?	Isostachys	spp.	Isostachys spp.	Magellanic Tundra	Herbaceous layer	Turbal elevado de Hepaticas
Marchantiophyta	?	?	?	Isostachys	spp.	Isostachys spp.	Magellanic Tundra	Herbaceous layer	Turbal elevado de Hepaticas
Marchantiophyta	Jungermanniopsida	Jungermanniales	Acrobolbaceae	Tylimanthus	urvilleanus	Tylimanthus urvilleanus	Magellanic Tundra	Herbaceous layer	Turbal elevado de Hepaticas
Tracheophyta	Liliopsida	Liliales	Alstroemeriaceae	Alstroemeria	patagonica	Alstroemeria patagonica	Patagonian Steppe	Herbaceous layer	Festucetum gracillimae
Tracheophyta	Liliopsida	Liliales	Alstroemeriaceae	Alstroemeria	patagonica	Alstroemeria patagonica	Patagonian Steppe	Herbaceous layer	Festuca gracillima-Stipetum
Tracheophyta	Liliopsida	Liliales	Alstroemeriaceae	Luzuriaga	marginata	Luzuriaga marginata	Evergreen Magellanic Forest	Herbaceous layer	Nothofagus betuloides - N. pumilio
Tracheophyta	Liliopsida	Liliales	Alstroemeriaceae	Luzuriaga	marginata	Luzuriaga marginata	Evergreen Magellanic Forest	Herbaceous layer	Nothofagetum betuloidis
Tracheophyta	Liliopsida	Liliales	Alstroemeriaceae	Luzuriaga	marginata	Luzuriaga marginata	Evergreen Magellanic Forest	Herbaceous layer	Nothofagus betuloides - Drimys winteri
Tracheophyta	Liliopsida	Liliales	Alstroemeriaceae	Luzuriaga	marginata	Luzuriaga marginata	Evergreen Magellanic Forest	Herbaceous layer	Nothofagus betuloides - Drimys winteri - Raukaua laetevirens
Tracheophyta	Liliopsida	Liliales	Alstroemeriaceae	Luzuriaga	marginata	Luzuriaga marginata	Magellanic Tundra	Herbaceous layer	Pilgerodendretum uviferae
Tracheophyta	Liliopsida	Liliales	Alstroemeriaceae	Luzuriaga	marginata	Luzuriaga marginata	Magellanic Tundra	Herbaceous layer	Nano-betuloido-Schoenelum antarcticae
Tracheophyta	Magnoliopsida	Caryophyllales	Amaranthaceae/Achyranthaceae/Atriplicaceae/Blitaceae/Chenopodiaceae/Corispermaceae/Deeringiaceae/Dysphaniaceae/Salicorniaceae/Salsolaceae	Atriplex	hastata	Atriplex hastata	Patagonian Steppe	Herbaceous layer	Comunidades psammofitas litorales xeromorficas
Tracheophyta	Magnoliopsida	Caryophyllales	Amaranthaceae/Achyranthaceae/Atriplicaceae/Blitaceae/Chenopodiaceae/Corispermaceae/Deeringiaceae/Dysphaniaceae/Salicorniaceae/Salsolaceae	Atriplex	hastata	Atriplex hastata	Patagonian Steppe	Herbaceous layer	Eriachenietum magellanicii
Tracheophyta	Magnoliopsida	Caryophyllales	Amaranthaceae/Achyranthaceae/Atriplicaceae/Blitaceae/Chenopodiaceae/Corispermaceae/Deeringiaceae/Dysphaniaceae/Salicorniaceae/Salsolaceae	Atriplex	reichei	Atriplex reichei	Patagonian Steppe	Herbaceous layer	Eriachenietum magellanicii
Tracheophyta	Magnoliopsida	Caryophyllales	Amaranthaceae/Achyranthaceae/Atriplicaceae/Blitaceae/Chenopodiaceae/Corispermaceae/Deeringiaceae/Dysphaniaceae/Salicorniaceae/Salsolaceae	Chenopodium	antarcticum	Chenopodium antarcticum	Patagonian Steppe	Herbaceous layer	Comunidades psammofitas litorales xeromorficas
Tracheophyta	Magnoliopsida	Caryophyllales	Amaranthaceae/Achyranthaceae/Atriplicaceae/Blitaceae/Chenopodiaceae/Corispermaceae/Deeringiaceae/Dysphaniaceae/Salicorniaceae/Salsolaceae	Chenopodium	antarcticum	Chenopodium antarcticum	Patagonian Steppe	Herbaceous layer	Eriachenietum magellanicii
Tracheophyta	Magnoliopsida	Caryophyllales	Amaranthaceae/Achyranthaceae/Atriplicaceae/Blitaceae/Chenopodiaceae/Corispermaceae/Deeringiaceae/Dysphaniaceae/Salicorniaceae/Salsolaceae	Chenopodium	carnosulum	Chenopodium carnosulum	Patagonian Steppe	Herbaceous layer	Eriachenietum magellanicii
Tracheophyta	Magnoliopsida	Caryophyllales	Amaranthaceae/Achyranthaceae/Atriplicaceae/Blitaceae/Chenopodiaceae/Corispermaceae/Deeringiaceae/Dysphaniaceae/Salicorniaceae/Salsolaceae	Nitrophila	occidentalis	Nitrophila occidentalis	Patagonian Steppe	Herbaceous layer	Eriachenietum magellanicii
Tracheophyta	Magnoliopsida	Caryophyllales	Amaranthaceae/Achyranthaceae/Atriplicaceae/Blitaceae/Chenopodiaceae/Corispermaceae/Deeringiaceae/Dysphaniaceae/Salicorniaceae/Salsolaceae	Sarcocornia	perennis	Sarcocornia perennis	Patagonian Steppe	Herbaceous layer	Comunidades psammofitas litorales xeromorficas
Tracheophyta	Magnoliopsida	Caryophyllales	Amaranthaceae/Achyranthaceae/Atriplicaceae/Blitaceae/Chenopodiaceae/Corispermaceae/Deeringiaceae/Dysphaniaceae/Salicorniaceae/Salsolaceae	Sarcocornia	perennis	Sarcocornia perennis	Patagonian Steppe	Herbaceous layer	Puccinellietum
Tracheophyta	Magnoliopsida	Caryophyllales	Amaranthaceae/Achyranthaceae/Atriplicaceae/Blitaceae/Chenopodiaceae/Corispermaceae/Deeringiaceae/Dysphaniaceae/Salicorniaceae/Salsolaceae	Sarcocornia	perennis	Sarcocornia perennis	Patagonian Steppe	Herbaceous layer	Eriachenietum magellanicii
Tracheophyta	Magnoliopsida	Caryophyllales	Amaranthaceae/Achyranthaceae/Atriplicaceae/Blitaceae/Chenopodiaceae/Corispermaceae/Deeringiaceae/Dysphaniaceae/Salicorniaceae/Salsolaceae	Suaeda	argentinensis	Suaeda argentinensis	Patagonian Steppe	Herbaceous layer	Comunidades psammofitas litorales xeromorficas
Tracheophyta	Magnoliopsida	Caryophyllales	Amaranthaceae/Achyranthaceae/Atriplicaceae/Blitaceae/Chenopodiaceae/Corispermaceae/Deeringiaceae/Dysphaniaceae/Salicorniaceae/Salsolaceae	Suaeda	argentinensis	Suaeda argentinensis	Patagonian Steppe	Herbaceous layer	Puccinellietum
Tracheophyta	Magnoliopsida	Caryophyllales	Amaranthaceae/Achyranthaceae/Atriplicaceae/Blitaceae/Chenopodiaceae/Corispermaceae/Deeringiaceae/Dysphaniaceae/Salicorniaceae/Salsolaceae	Suaeda	argentinensis	Suaeda argentinensis	Patagonian Steppe	Herbaceous layer	Eriachenietum magellanicii
Marchantiophyta	Jungermanniopsida	Jungermanniales	Anastrophyllaceae	Anastrophyllum	aegitalis	Anastrophyllum aegitalis	Magellanic Tundra	Herbaceous layer	Turbal elevado de Hepaticas
Marchantiophyta	Jungermanniopsida	Metzgeriales	Aneuraceae/Verdoorniaceae	Riccardia	spectabilis	Riccardia spectabilis	Magellanic Tundra	Herbaceous layer	Turbal elevado de Hepaticas
Marchantiophyta	Jungermanniopsida	Metzgeriales	Aneuraceae/Verdoorniaceae	Riccardia	spp.	Riccardia spp.	Magellanic Tundra	Herbaceous layer	Turbal elevado de Hepaticas
Tracheophyta	Magnoliopsida	Apiales	Apiaceae/Actinotaceae/Ammiaceae/Angelicaceae/Daucaceae/Ferulaceae/Saniculaceae/Umbelliferae	Apium	australe	Apium australe	Patagonian Steppe	higher herbaceous layer	Chiliotrichietum difusii
Tracheophyta	Magnoliopsida	Apiales	Apiaceae/Actinotaceae/Ammiaceae/Angelicaceae/Daucaceae/Ferulaceae/Saniculaceae/Umbelliferae	Azorella	caespitosa	Azorella caespitosa	Patagonian Steppe	Herbaceous layer	Festucetum gracillimae
Tracheophyta	Magnoliopsida	Apiales	Apiaceae/Actinotaceae/Ammiaceae/Angelicaceae/Daucaceae/Ferulaceae/Saniculaceae/Umbelliferae	Azorella	caespitosa	Azorella caespitosa	Patagonian Steppe	Herbaceous layer	Festuca gracillima-Stipetum
Tracheophyta	Magnoliopsida	Apiales	Apiaceae/Actinotaceae/Ammiaceae/Angelicaceae/Daucaceae/Ferulaceae/Saniculaceae/Umbelliferae	Azorella	caespitosa	Azorella caespitosa	Patagonian Steppe	Herbaceous layer	Festuca gracillima-Chiliotrichium diffusum
Tracheophyta	Magnoliopsida	Apiales	Apiaceae/Actinotaceae/Ammiaceae/Angelicaceae/Daucaceae/Ferulaceae/Saniculaceae/Umbelliferae	Azorella	caespitosa	Azorella caespitosa	Patagonian Steppe	Herbaceous layer	Chiliotrichietum difusii
Tracheophyta	Magnoliopsida	Apiales	Apiaceae/Actinotaceae/Ammiaceae/Angelicaceae/Daucaceae/Ferulaceae/Saniculaceae/Umbelliferae	Azorella	caespitosa	Azorella caespitosa	Patagonian Steppe	Herbaceous layer	Empetretum rubrii
Tracheophyta	Magnoliopsida	Apiales	Apiaceae/Actinotaceae/Ammiaceae/Angelicaceae/Daucaceae/Ferulaceae/Saniculaceae/Umbelliferae	Azorella	caespitosa	Azorella caespitosa	Patagonian Steppe	Herbaceous layer	Lepidophylletum cupressiforme
Tracheophyta	Magnoliopsida	Apiales	Apiaceae/Actinotaceae/Ammiaceae/Angelicaceae/Daucaceae/Ferulaceae/Saniculaceae/Umbelliferae	Azorella	caespitosa	Azorella caespitosa	Patagonian Steppe	Herbaceous layer	Comunidades psammofitas litorales xeromorficas
Tracheophyta	Magnoliopsida	Apiales	Apiaceae/Actinotaceae/Ammiaceae/Angelicaceae/Daucaceae/Ferulaceae/Saniculaceae/Umbelliferae	Azorella	caespitosa	Azorella caespitosa	Patagonian Steppe	Herbaceous layer	Gunneretum magellanicae
Tracheophyta	Magnoliopsida	Apiales	Apiaceae/Actinotaceae/Ammiaceae/Angelicaceae/Daucaceae/Ferulaceae/Saniculaceae/Umbelliferae	Azorella	caespitosa	Azorella caespitosa	Patagonian Steppe	Herbaceous layer	Deschampietum antarticae
Tracheophyta	Magnoliopsida	Apiales	Apiaceae/Actinotaceae/Ammiaceae/Angelicaceae/Daucaceae/Ferulaceae/Saniculaceae/Umbelliferae	Azorella	caespitosa	Azorella caespitosa	Patagonian Steppe	Herbaceous layer	Comunidades Arbustivas de Vegas y Praderas Higrofiticas
Tracheophyta	Magnoliopsida	Apiales	Apiaceae/Actinotaceae/Ammiaceae/Angelicaceae/Daucaceae/Ferulaceae/Saniculaceae/Umbelliferae	Azorella	caespitosa	Azorella caespitosa	Deciduous Magellanic Forest	Herbaceous layer	Nothofagetum pumilii
Tracheophyta	Magnoliopsida	Apiales	Apiaceae/Actinotaceae/Ammiaceae/Angelicaceae/Daucaceae/Ferulaceae/Saniculaceae/Umbelliferae	Azorella	caespitosa	Azorella caespitosa	Deciduous Magellanic Forest	Herbaceous layer	Nothofagetum antarticae
Tracheophyta	Magnoliopsida	Apiales	Apiaceae/Actinotaceae/Ammiaceae/Angelicaceae/Daucaceae/Ferulaceae/Saniculaceae/Umbelliferae	Azorella	filamentosa	Azorella filamentosa	Patagonian Steppe	Herbaceous layer	Festucetum gracillimae
Tracheophyta	Magnoliopsida	Apiales	Apiaceae/Actinotaceae/Ammiaceae/Angelicaceae/Daucaceae/Ferulaceae/Saniculaceae/Umbelliferae	Azorella	filamentosa	Azorella filamentosa	Patagonian Steppe	Herbaceous layer	Festuca gracillima-Chiliotrichium diffusum
Tracheophyta	Magnoliopsida	Apiales	Apiaceae/Actinotaceae/Ammiaceae/Angelicaceae/Daucaceae/Ferulaceae/Saniculaceae/Umbelliferae	Azorella	filamentosa	Azorella filamentosa	Patagonian Steppe	Herbaceous layer	Comunidades psammofitas litorales xeromorficas
Tracheophyta	Magnoliopsida	Apiales	Apiaceae/Actinotaceae/Ammiaceae/Angelicaceae/Daucaceae/Ferulaceae/Saniculaceae/Umbelliferae	Azorella	fuegiana	Azorella fuegiana	Patagonian Steppe	Herbaceous layer	Festucetum gracillimae
Tracheophyta	Magnoliopsida	Apiales	Apiaceae/Actinotaceae/Ammiaceae/Angelicaceae/Daucaceae/Ferulaceae/Saniculaceae/Umbelliferae	Azorella	fuegiana	Azorella fuegiana	Patagonian Steppe	Herbaceous layer	Festuca gracillima-Chiliotrichium diffusum
Tracheophyta	Magnoliopsida	Apiales	Apiaceae/Actinotaceae/Ammiaceae/Angelicaceae/Daucaceae/Ferulaceae/Saniculaceae/Umbelliferae	Azorella	fuegiana	Azorella fuegiana	Patagonian Steppe	Herbaceous layer	Chiliotrichietum difusii
Tracheophyta	Magnoliopsida	Apiales	Apiaceae/Actinotaceae/Ammiaceae/Angelicaceae/Daucaceae/Ferulaceae/Saniculaceae/Umbelliferae	Azorella	fuegiana	Azorella fuegiana	Patagonian Steppe	Herbaceous layer	Comunidades psammofitas litorales xeromorficas
Tracheophyta	Magnoliopsida	Apiales	Apiaceae/Actinotaceae/Ammiaceae/Angelicaceae/Daucaceae/Ferulaceae/Saniculaceae/Umbelliferae	Azorella	fuegiana	Azorella fuegiana	Deciduous Magellanic Forest	Herbaceous layer	Nothofagetum antarticae
Tracheophyta	Magnoliopsida	Apiales	Apiaceae/Actinotaceae/Ammiaceae/Angelicaceae/Daucaceae/Ferulaceae/Saniculaceae/Umbelliferae	Azorella	lycopodioides	Azorella lycopodioides	Deciduous Magellanic Forest	Herbaceous layer	Nothofagetum pumilii
Tracheophyta	Magnoliopsida	Apiales	Apiaceae/Actinotaceae/Ammiaceae/Angelicaceae/Daucaceae/Ferulaceae/Saniculaceae/Umbelliferae	Azorella	lycopodioides	Azorella lycopodioides	Deciduous Magellanic Forest	Herbaceous layer	Nothofagetum antarticae
Tracheophyta	Magnoliopsida	Apiales	Apiaceae/Actinotaceae/Ammiaceae/Angelicaceae/Daucaceae/Ferulaceae/Saniculaceae/Umbelliferae	Azorella	lycopodioides	Azorella lycopodioides	Magellanic Tundra	Herbaceous layer	Sphagnetum magellanicii
Tracheophyta	Magnoliopsida	Apiales	Apiaceae/Actinotaceae/Ammiaceae/Angelicaceae/Daucaceae/Ferulaceae/Saniculaceae/Umbelliferae	Azorella	selago	Azorella selago	Magellanic Tundra	Herbaceous layer	Sphagnetum magellanicii
Tracheophyta	Magnoliopsida	Apiales	Apiaceae/Actinotaceae/Ammiaceae/Angelicaceae/Daucaceae/Ferulaceae/Saniculaceae/Umbelliferae	Azorella	selago	Azorella selago	Magellanic Tundra	Herbaceous layer	Bolax gummifera-Azorella selago
Tracheophyta	Magnoliopsida	Apiales	Apiaceae/Actinotaceae/Ammiaceae/Angelicaceae/Daucaceae/Ferulaceae/Saniculaceae/Umbelliferae	Azorella	trifurcata	Azorella trifurcata	Patagonian Steppe	Herbaceous layer	Festucetum gracillimae
Tracheophyta	Magnoliopsida	Apiales	Apiaceae/Actinotaceae/Ammiaceae/Angelicaceae/Daucaceae/Ferulaceae/Saniculaceae/Umbelliferae	Azorella	trifurcata	Azorella trifurcata	Patagonian Steppe	Herbaceous layer	Festuca gracillima-Chiliotrichium diffusum
Tracheophyta	Magnoliopsida	Apiales	Apiaceae/Actinotaceae/Ammiaceae/Angelicaceae/Daucaceae/Ferulaceae/Saniculaceae/Umbelliferae	Azorella	trifurcata	Azorella trifurcata	Patagonian Steppe	Herbaceous layer	Chiliotrichietum difusii
Tracheophyta	Magnoliopsida	Apiales	Apiaceae/Actinotaceae/Ammiaceae/Angelicaceae/Daucaceae/Ferulaceae/Saniculaceae/Umbelliferae	Azorella	trifurcata	Azorella trifurcata	Patagonian Steppe	Herbaceous layer	Empetretum rubrii
Tracheophyta	Magnoliopsida	Apiales	Apiaceae/Actinotaceae/Ammiaceae/Angelicaceae/Daucaceae/Ferulaceae/Saniculaceae/Umbelliferae	Azorella	trifurcata	Azorella trifurcata	Patagonian Steppe	Herbaceous layer	Comunidades psammofitas litorales xeromorficas
Tracheophyta	Magnoliopsida	Apiales	Apiaceae/Actinotaceae/Ammiaceae/Angelicaceae/Daucaceae/Ferulaceae/Saniculaceae/Umbelliferae	Azorella	trifurcata	Azorella trifurcata	Patagonian Steppe	Herbaceous layer	Gunneretum magellanicae
Tracheophyta	Magnoliopsida	Apiales	Apiaceae/Actinotaceae/Ammiaceae/Angelicaceae/Daucaceae/Ferulaceae/Saniculaceae/Umbelliferae	Azorella	trifurcata	Azorella trifurcata	Patagonian Steppe	Herbaceous layer	Deschampietum antarticae
Tracheophyta	Magnoliopsida	Apiales	Apiaceae/Actinotaceae/Ammiaceae/Angelicaceae/Daucaceae/Ferulaceae/Saniculaceae/Umbelliferae	Azorella	trifurcata	Azorella trifurcata	Patagonian Steppe	Herbaceous layer	Comunidades Arbustivas de Vegas y Praderas Higrofiticas
Tracheophyta	Magnoliopsida	Apiales	Apiaceae/Actinotaceae/Ammiaceae/Angelicaceae/Daucaceae/Ferulaceae/Saniculaceae/Umbelliferae	Azorella	trifurcata	Azorella trifurcata	Deciduous Magellanic Forest	Herbaceous layer	Nothofagetum pumilii
Tracheophyta	Magnoliopsida	Apiales	Apiaceae/Actinotaceae/Ammiaceae/Angelicaceae/Daucaceae/Ferulaceae/Saniculaceae/Umbelliferae	Azorella	trifurcata	Azorella trifurcata	Deciduous Magellanic Forest	Herbaceous layer	Nothofagetum antarticae
Tracheophyta	Magnoliopsida	Apiales	Apiaceae/Actinotaceae/Ammiaceae/Angelicaceae/Daucaceae/Ferulaceae/Saniculaceae/Umbelliferae	Bolax	caespitosa	Bolax caespitosa	Magellanic Tundra	Herbaceous layer	Sphagnetum magellanicii
Tracheophyta	Magnoliopsida	Apiales	Apiaceae/Actinotaceae/Ammiaceae/Angelicaceae/Daucaceae/Ferulaceae/Saniculaceae/Umbelliferae	Bolax	caespitosa	Bolax caespitosa	Magellanic Tundra	Shrub layer	Turbal elevado de Hepaticas
Tracheophyta	Magnoliopsida	Apiales	Apiaceae/Actinotaceae/Ammiaceae/Angelicaceae/Daucaceae/Ferulaceae/Saniculaceae/Umbelliferae	Bolax	caespitosa	Bolax caespitosa	Magellanic Tundra	Herbaceous layer	Donatietum fascicularis
Tracheophyta	Magnoliopsida	Apiales	Apiaceae/Actinotaceae/Ammiaceae/Angelicaceae/Daucaceae/Ferulaceae/Saniculaceae/Umbelliferae	Bolax	caespitosa	Bolax caespitosa	Magellanic Tundra	Herbaceous layer	Bolax gummifera-Azorella selago
Tracheophyta	Magnoliopsida	Apiales	Apiaceae/Actinotaceae/Ammiaceae/Angelicaceae/Daucaceae/Ferulaceae/Saniculaceae/Umbelliferae	Bolax	caespitosa	Bolax caespitosa	Magellanic Tundra	Herbaceous layer	Tundra de Briofita y Arbustos Enanos
Tracheophyta	Magnoliopsida	Apiales	Apiaceae/Actinotaceae/Ammiaceae/Angelicaceae/Daucaceae/Ferulaceae/Saniculaceae/Umbelliferae	Bolax	caespitosa	Bolax caespitosa	Magellanic Tundra	Herbaceous layer	Schoenelum antarcticis
Tracheophyta	Magnoliopsida	Apiales	Apiaceae/Actinotaceae/Ammiaceae/Angelicaceae/Daucaceae/Ferulaceae/Saniculaceae/Umbelliferae	Bolax	caespitosa	Bolax caespitosa	Magellanic Tundra	Herbaceous layer	Pilgerodendretum uviferae
Tracheophyta	Magnoliopsida	Apiales	Apiaceae/Actinotaceae/Ammiaceae/Angelicaceae/Daucaceae/Ferulaceae/Saniculaceae/Umbelliferae	Bolax	caespitosa	Bolax caespitosa	Magellanic Tundra	Herbaceous layer	Nano-betuloido-Schoenelum antarcticae
Tracheophyta	Magnoliopsida	Apiales	Apiaceae/Actinotaceae/Ammiaceae/Angelicaceae/Daucaceae/Ferulaceae/Saniculaceae/Umbelliferae	Bolax	caespitosa	Bolax caespitosa	Magellanic Tundra	Herbaceous layer	Escallonia-Pernettyetum pumilae
Tracheophyta	Magnoliopsida	Apiales	Apiaceae/Actinotaceae/Ammiaceae/Angelicaceae/Daucaceae/Ferulaceae/Saniculaceae/Umbelliferae	Bolax	gummifera	Bolax gummifera	Deciduous Magellanic Forest	Herbaceous layer	Nothofagetum pumilii
Tracheophyta	Magnoliopsida	Apiales	Apiaceae/Actinotaceae/Ammiaceae/Angelicaceae/Daucaceae/Ferulaceae/Saniculaceae/Umbelliferae	Bolax	gummifera	Bolax gummifera	Deciduous Magellanic Forest	Herbaceous layer	Nothofagetum antarticae
Tracheophyta	Magnoliopsida	Apiales	Apiaceae/Actinotaceae/Ammiaceae/Angelicaceae/Daucaceae/Ferulaceae/Saniculaceae/Umbelliferae	Bolax	gummifera	Bolax gummifera	Magellanic Tundra	Herbaceous layer	Sphagnetum magellanicii
Tracheophyta	Magnoliopsida	Apiales	Apiaceae/Actinotaceae/Ammiaceae/Angelicaceae/Daucaceae/Ferulaceae/Saniculaceae/Umbelliferae	Bolax	gummifera	Bolax gummifera	Magellanic Tundra	Shrub layer	Turbal elevado de Hepaticas
Tracheophyta	Magnoliopsida	Apiales	Apiaceae/Actinotaceae/Ammiaceae/Angelicaceae/Daucaceae/Ferulaceae/Saniculaceae/Umbelliferae	Bolax	gummifera	Bolax gummifera	Magellanic Tundra	Herbaceous layer	Bolax gummifera-Azorella selago
Tracheophyta	Magnoliopsida	Apiales	Apiaceae/Actinotaceae/Ammiaceae/Angelicaceae/Daucaceae/Ferulaceae/Saniculaceae/Umbelliferae	Bolax	gummifera	Bolax gummifera	Magellanic Tundra	Herbaceous layer	Bolax gummifera-Azorella selago
Tracheophyta	Magnoliopsida	Apiales	Apiaceae/Actinotaceae/Ammiaceae/Angelicaceae/Daucaceae/Ferulaceae/Saniculaceae/Umbelliferae	Bolax	gummifera	Bolax gummifera	Magellanic Tundra	Herbaceous layer	Tundra de Briofita y Arbustos Enanos
Tracheophyta	Magnoliopsida	Apiales	Apiaceae/Actinotaceae/Ammiaceae/Angelicaceae/Daucaceae/Ferulaceae/Saniculaceae/Umbelliferae	Bolax	gummifera	Bolax gummifera	Magellanic Tundra	Herbaceous layer	Schoenelum antarcticis
Tracheophyta	Magnoliopsida	Apiales	Apiaceae/Actinotaceae/Ammiaceae/Angelicaceae/Daucaceae/Ferulaceae/Saniculaceae/Umbelliferae	Daucus	montanus	Daucus montanus	Patagonian Steppe	Herbaceous layer	Festucetum gracillimae
Tracheophyta	Magnoliopsida	Apiales	Apiaceae/Actinotaceae/Ammiaceae/Angelicaceae/Daucaceae/Ferulaceae/Saniculaceae/Umbelliferae	Daucus	montanus	Daucus montanus	Patagonian Steppe	Herbaceous layer	Festuca gracillima-Stipetum
Tracheophyta	Magnoliopsida	Apiales	Apiaceae/Actinotaceae/Ammiaceae/Angelicaceae/Daucaceae/Ferulaceae/Saniculaceae/Umbelliferae	Huanaca	acaulis	Huanaca acaulis	Patagonian Steppe	Herbaceous layer	Festucetum gracillimae
Tracheophyta	Magnoliopsida	Apiales	Apiaceae/Actinotaceae/Ammiaceae/Angelicaceae/Daucaceae/Ferulaceae/Saniculaceae/Umbelliferae	Huanaca	acaulis	Huanaca acaulis	Patagonian Steppe	Herbaceous layer	Festuca gracillima-Stipetum
Tracheophyta	Magnoliopsida	Apiales	Apiaceae/Actinotaceae/Ammiaceae/Angelicaceae/Daucaceae/Ferulaceae/Saniculaceae/Umbelliferae	Huanaca	acaulis	Huanaca acaulis	Patagonian Steppe	Herbaceous layer	Lepidophylletum cupressiforme
Tracheophyta	Magnoliopsida	Apiales	Apiaceae/Actinotaceae/Ammiaceae/Angelicaceae/Daucaceae/Ferulaceae/Saniculaceae/Umbelliferae	Huanaca	acaulis	Huanaca acaulis	Patagonian Steppe	Herbaceous layer	Comunidades psammofitas litorales xeromorficas
Tracheophyta	Magnoliopsida	Apiales	Apiaceae/Actinotaceae/Ammiaceae/Angelicaceae/Daucaceae/Ferulaceae/Saniculaceae/Umbelliferae	Osmorhiza	chilensis	Osmorhiza chilensis	Deciduous Magellanic Forest	Herbaceous layer	Nothofagetum antarticae
Tracheophyta	Magnoliopsida	Apiales	Apiaceae/Actinotaceae/Ammiaceae/Angelicaceae/Daucaceae/Ferulaceae/Saniculaceae/Umbelliferae	Osmorhiza	depauperata	Osmorhiza depauperata	Patagonian Steppe	Herbaceous layer	Chiliotrichietum difusii
Tracheophyta	Magnoliopsida	Apiales	Apiaceae/Actinotaceae/Ammiaceae/Angelicaceae/Daucaceae/Ferulaceae/Saniculaceae/Umbelliferae	Osmorhiza	depauperata	Osmorhiza depauperata	Patagonian Steppe	Herbaceous layer	Maytenus magellanica-Drimys winteri
Tracheophyta	Magnoliopsida	Apiales	Apiaceae/Actinotaceae/Ammiaceae/Angelicaceae/Daucaceae/Ferulaceae/Saniculaceae/Umbelliferae	Osmorhiza	depauperata	Osmorhiza depauperata	Deciduous Magellanic Forest	Herbaceous layer	Nothofagetum pumilii
Tracheophyta	Magnoliopsida	Apiales	Apiaceae/Actinotaceae/Ammiaceae/Angelicaceae/Daucaceae/Ferulaceae/Saniculaceae/Umbelliferae	Osmorhiza	depauperata	Osmorhiza depauperata	Evergreen Magellanic Forest	Herbaceous layer	Nothofagus betuloides - N. pumilio
Tracheophyta	Magnoliopsida	Apiales	Apiaceae/Actinotaceae/Ammiaceae/Angelicaceae/Daucaceae/Ferulaceae/Saniculaceae/Umbelliferae	Osmorhiza	depauperata	Osmorhiza depauperata	Evergreen Magellanic Forest	Herbaceous layer	Nothofagetum betuloidis
Tracheophyta	Magnoliopsida	Apiales	Apiaceae/Actinotaceae/Ammiaceae/Angelicaceae/Daucaceae/Ferulaceae/Saniculaceae/Umbelliferae	Osmorhiza	depauperata	Osmorhiza depauperata	Evergreen Magellanic Forest	Herbaceous layer	Nothofagus betuloides - Drimys winteri
Tracheophyta	Magnoliopsida	Apiales	Apiaceae/Actinotaceae/Ammiaceae/Angelicaceae/Daucaceae/Ferulaceae/Saniculaceae/Umbelliferae	Osmorhiza	depauperata	Osmorhiza depauperata	Evergreen Magellanic Forest	Herbaceous layer	Nothofagus betuloides - Drimys winteri - Raukaua laetevirens
Tracheophyta	Magnoliopsida	Apiales	Apiaceae/Actinotaceae/Ammiaceae/Angelicaceae/Daucaceae/Ferulaceae/Saniculaceae/Umbelliferae	Schizeilema	spp.	Schizeilema spp.	Patagonian Steppe	Herbaceous layer	Festucetum gracillimae
Tracheophyta	Magnoliopsida	Apiales	Apiaceae/Actinotaceae/Ammiaceae/Angelicaceae/Daucaceae/Ferulaceae/Saniculaceae/Umbelliferae	Schizeilema	spp.	Schizeilema spp.	Patagonian Steppe	Herbaceous layer	Festuca gracillima-Chiliotrichium diffusum
Tracheophyta	Magnoliopsida	Apiales	Apiaceae/Actinotaceae/Ammiaceae/Angelicaceae/Daucaceae/Ferulaceae/Saniculaceae/Umbelliferae	Schizeilema	spp.	Schizeilema spp.	Patagonian Steppe	Herbaceous layer	Chiliotrichietum difusii
Tracheophyta	Magnoliopsida	Apiales	Apiaceae/Actinotaceae/Ammiaceae/Angelicaceae/Daucaceae/Ferulaceae/Saniculaceae/Umbelliferae	Schizeilema	spp.	Schizeilema spp.	Patagonian Steppe	Herbaceous layer	Gunneretum magellanicae
Tracheophyta	Magnoliopsida	Apiales	Apiaceae/Actinotaceae/Ammiaceae/Angelicaceae/Daucaceae/Ferulaceae/Saniculaceae/Umbelliferae	Schizeilema	spp.	Schizeilema spp.	Patagonian Steppe	Herbaceous layer	Caricetum canescentis
Tracheophyta	Magnoliopsida	Apiales	Apiaceae/Actinotaceae/Ammiaceae/Angelicaceae/Daucaceae/Ferulaceae/Saniculaceae/Umbelliferae	Schizeilema	spp.	Schizeilema spp.	Patagonian Steppe	Herbaceous layer	Deschampietum antarticae
Tracheophyta	Magnoliopsida	Apiales	Apiaceae/Actinotaceae/Ammiaceae/Angelicaceae/Daucaceae/Ferulaceae/Saniculaceae/Umbelliferae	Schizeilema	spp.	Schizeilema spp.	Patagonian Steppe	Herbaceous layer	Comunidades Arbustivas de Vegas y Praderas Higrofiticas
Tracheophyta	Magnoliopsida	Apiales	Apiaceae/Actinotaceae/Ammiaceae/Angelicaceae/Daucaceae/Ferulaceae/Saniculaceae/Umbelliferae	Schizeilema	spp.	Schizeilema spp.	Deciduous Magellanic Forest	Herbaceous layer	Nothofagetum pumilii
Tracheophyta	Magnoliopsida	Apiales	Apiaceae/Actinotaceae/Ammiaceae/Angelicaceae/Daucaceae/Ferulaceae/Saniculaceae/Umbelliferae	Schizeilema	spp.	Schizeilema spp.	Deciduous Magellanic Forest	Herbaceous layer	Nothofagetum antarticae
Tracheophyta	Magnoliopsida	Apiales	Apiaceae/Actinotaceae/Ammiaceae/Angelicaceae/Daucaceae/Ferulaceae/Saniculaceae/Umbelliferae	Schizeilema	spp.	Schizeilema spp.	Evergreen Magellanic Forest	Herbaceous layer	Nothofagus betuloides - N. pumilio
Tracheophyta	Magnoliopsida	Apiales	Apiaceae/Actinotaceae/Ammiaceae/Angelicaceae/Daucaceae/Ferulaceae/Saniculaceae/Umbelliferae	Schizeilema	spp.	Schizeilema spp.	Evergreen Magellanic Forest	Herbaceous layer	Nothofagetum betuloidis
Tracheophyta	Magnoliopsida	Apiales	Apiaceae/Actinotaceae/Ammiaceae/Angelicaceae/Daucaceae/Ferulaceae/Saniculaceae/Umbelliferae	Schizeilema	spp.	Schizeilema spp.	Magellanic Tundra	Herbaceous layer	Sphagnetum magellanicii
Tracheophyta	Magnoliopsida	Apiales	Apiaceae/Actinotaceae/Ammiaceae/Angelicaceae/Daucaceae/Ferulaceae/Saniculaceae/Umbelliferae	Schizeilema	spp.	Schizeilema spp.	Magellanic Tundra	Herbaceous layer	Bolax gummifera-Azorella selago
Tracheophyta	Magnoliopsida	Apiales	Araliaceae/Botryodendraceae/Hydrocotylaceae	Raukaua	laetevirens	Raukaua laetevirens	Evergreen Magellanic Forest	Tree layer	Nothofagetum betuloidis
Tracheophyta	Magnoliopsida	Apiales	Araliaceae/Botryodendraceae/Hydrocotylaceae	Raukaua	laetevirens	Raukaua laetevirens	Evergreen Magellanic Forest	Tree layer	Nothofagus betuloides - Drimys winteri
Tracheophyta	Magnoliopsida	Apiales	Araliaceae/Botryodendraceae/Hydrocotylaceae	Raukaua	laetevirens	Raukaua laetevirens	Evergreen Magellanic Forest	Tree layer	Nothofagus betuloides - Drimys winteri - Raukaua laetevirens
Tracheophyta	Polypodiopsida	Polypodiales	Aspleniaceae	Asplenium	dareoides	Asplenium dareoides	Patagonian Steppe	Herbaceous layer	Chiliotrichietum difusii
Tracheophyta	Polypodiopsida	Polypodiales	Aspleniaceae	Asplenium	dareoides	Asplenium dareoides	Deciduous Magellanic Forest	Herbaceous layer	Nothofagetum pumilii
Tracheophyta	Polypodiopsida	Polypodiales	Aspleniaceae	Asplenium	dareoides	Asplenium dareoides	Evergreen Magellanic Forest	Herbaceous layer	Nothofagus betuloides - N. pumilio
Tracheophyta	Polypodiopsida	Polypodiales	Aspleniaceae	Asplenium	dareoides	Asplenium dareoides	Evergreen Magellanic Forest	Herbaceous layer	Nothofagetum betuloidis
Tracheophyta	Polypodiopsida	Polypodiales	Aspleniaceae	Asplenium	dareoides	Asplenium dareoides	Evergreen Magellanic Forest	Herbaceous layer	Nothofagus betuloides - Drimys winteri
Tracheophyta	Polypodiopsida	Polypodiales	Aspleniaceae	Asplenium	dareoides	Asplenium dareoides	Evergreen Magellanic Forest	Herbaceous layer	Nothofagus betuloides - Drimys winteri - Raukaua laetevirens
Tracheophyta	Liliopsida	Asparagales	Asteliaceae	Astelia	pumila	Astelia pumila	Deciduous Magellanic Forest	Herbaceous layer	Nothofagetum antarticae
Tracheophyta	Liliopsida	Asparagales	Asteliaceae	Astelia	pumila	Astelia pumila	Magellanic Tundra	Herbaceous layer	Sphagnetum magellanicii
Tracheophyta	Liliopsida	Asparagales	Asteliaceae	Astelia	pumila	Astelia pumila	Magellanic Tundra	Herbaceous layer	Turbal elevado de Hepaticas
Tracheophyta	Liliopsida	Asparagales	Asteliaceae	Astelia	pumila	Astelia pumila	Magellanic Tundra	Herbaceous layer	Donatietum fascicularis
Tracheophyta	Liliopsida	Asparagales	Asteliaceae	Astelia	pumila	Astelia pumila	Magellanic Tundra	Herbaceous layer	Bolax gummifera-Azorella selago
Tracheophyta	Liliopsida	Asparagales	Asteliaceae	Astelia	pumila	Astelia pumila	Magellanic Tundra	Herbaceous layer	Tundra de Briofita y Arbustos Enanos
Tracheophyta	Liliopsida	Asparagales	Asteliaceae	Astelia	pumila	Astelia pumila	Magellanic Tundra	Herbaceous layer	Schoenelum antarcticis
Tracheophyta	Liliopsida	Asparagales	Asteliaceae	Astelia	pumila	Astelia pumila	Magellanic Tundra	Herbaceous layer	Pilgerodendretum uviferae
Tracheophyta	Liliopsida	Asparagales	Asteliaceae	Astelia	pumila	Astelia pumila	Magellanic Tundra	Herbaceous layer	Nano-betuloido-Schoenelum antarcticae
Tracheophyta	Liliopsida	Asparagales	Asteliaceae	Astelia	pumila	Astelia pumila	Magellanic Tundra	Herbaceous layer	Escallonia-Pernettyetum pumilae
Marchantiophyta	Jungermanniopsida	Jungermanniales	Balantiopsaceae	Anisotachis	splendens	Anisotachis splendens	Magellanic Tundra	Herbaceous layer	Turbal elevado de Hepaticas
Bryophyta	Bryopsida	Bryales	Bartramiaceae	Breutelia	aureola	Breutelia aureola	Magellanic Tundra	Herbaceous layer	Turbal elevado de musgos no esfagnosos
Bryophyta	Bryopsida	Bryales	Bartramiaceae	Breutelia	dumosa	Breutelia dumosa	Magellanic Tundra	Herbaceous layer	Turbal elevado de musgos no esfagnosos
Bryophyta	Bryopsida	Bryales	Bartramiaceae	Breutelia	integrifolia	Breutelia integrifolia	Magellanic Tundra	Herbaceous layer	Turbal elevado de musgos no esfagnosos
Bryophyta	Bryopsida	Bryales	Bartramiaceae	Breutelia	plicata	Breutelia plicata	Magellanic Tundra	Herbaceous layer	Turbal elevado de musgos no esfagnosos
Bryophyta	Bryopsida	Bryales	Bartramiaceae	Breutelia	subplicata	Breutelia subplicata	Magellanic Tundra	Herbaceous layer	Turbal elevado de musgos no esfagnosos
Bryophyta	Bryopsida	Bryales	Bartramiaceae	Philonotis	spp	Philonotis spp	Magellanic Tundra	Herbaceous layer	Turbal elevado de musgos no esfagnosos
Tracheophyta	Magnoliopsida	Ranunculales	Berberidaceae	Berberis	empetrifolia	Berberis empetrifolia	Patagonian Steppe	Shrub layer	Festucetum gracillimae
Tracheophyta	Magnoliopsida	Ranunculales	Berberidaceae	Berberis	empetrifolia	Berberis empetrifolia	Patagonian Steppe	Herbaceous layer	Festuca gracillima-Stipetum
Tracheophyta	Magnoliopsida	Ranunculales	Berberidaceae	Berberis	empetrifolia	Berberis empetrifolia	Patagonian Steppe	Herbaceous layer	Festuca gracillima-Chiliotrichium diffusum
Tracheophyta	Magnoliopsida	Ranunculales	Berberidaceae	Berberis	empetrifolia	Berberis empetrifolia	Patagonian Steppe	Herbaceous layer	Chiliotrichietum difusii
Tracheophyta	Magnoliopsida	Ranunculales	Berberidaceae	Berberis	empetrifolia	Berberis empetrifolia	Patagonian Steppe	Sub-shrub layer	Empetretum rubrii
Tracheophyta	Magnoliopsida	Ranunculales	Berberidaceae	Berberis	empetrifolia	Berberis empetrifolia	Patagonian Steppe	Higher layer	Lepidophylletum cupressiforme
Tracheophyta	Magnoliopsida	Ranunculales	Berberidaceae	Berberis	empetrifolia	Berberis empetrifolia	Patagonian Steppe	Herbaceous layer	Comunidades psammofitas litorales xeromorficas
Tracheophyta	Magnoliopsida	Ranunculales	Berberidaceae	Berberis	empetrifolia	Berberis empetrifolia	Deciduous Magellanic Forest	Shrub layer	Nothofagetum antarticae
Tracheophyta	Magnoliopsida	Ranunculales	Berberidaceae	Berberis	ilicifolia	Berberis ilicifolia	Deciduous Magellanic Forest	Shrub layer	Nothofagetum pumilii
Tracheophyta	Magnoliopsida	Ranunculales	Berberidaceae	Berberis	ilicifolia	Berberis ilicifolia	Deciduous Magellanic Forest	Shrub layer	Nothofagetum antarticae
Tracheophyta	Magnoliopsida	Ranunculales	Berberidaceae	Berberis	ilicifolia	Berberis ilicifolia	Evergreen Magellanic Forest	Shrub layer	Nothofagus betuloides - N. pumilio
Tracheophyta	Magnoliopsida	Ranunculales	Berberidaceae	Berberis	ilicifolia	Berberis ilicifolia	Evergreen Magellanic Forest	Shrub layer	Nothofagetum betuloidis
Tracheophyta	Magnoliopsida	Ranunculales	Berberidaceae	Berberis	ilicifolia	Berberis ilicifolia	Evergreen Magellanic Forest	Shrub layer	Nothofagus betuloides - Drimys winteri
Tracheophyta	Magnoliopsida	Ranunculales	Berberidaceae	Berberis	ilicifolia	Berberis ilicifolia	Evergreen Magellanic Forest	Shrub layer	Nothofagus betuloides - Drimys winteri - Raukaua laetevirens
Tracheophyta	Magnoliopsida	Ranunculales	Berberidaceae	Berberis	ilicifolia	Berberis ilicifolia	Magellanic Tundra	Shrub layer	Sphagnetum magellanicii
Tracheophyta	Magnoliopsida	Ranunculales	Berberidaceae	Berberis	ilicifolia	Berberis ilicifolia	Magellanic Tundra	Shrub layer	Marsippospermetum grandiflorii
Tracheophyta	Magnoliopsida	Ranunculales	Berberidaceae	Berberis	ilicifolia	Berberis ilicifolia	Magellanic Tundra	Shrub layer	Turbal elevado de Hepaticas
Tracheophyta	Magnoliopsida	Ranunculales	Berberidaceae	Berberis	ilicifolia	Berberis ilicifolia	Magellanic Tundra	Shrub layer	Donatietum fascicularis
Tracheophyta	Magnoliopsida	Ranunculales	Berberidaceae	Berberis	ilicifolia	Berberis ilicifolia	Magellanic Tundra	Shrub layer	Bolax gummifera-Azorella selago
Tracheophyta	Magnoliopsida	Ranunculales	Berberidaceae	Berberis	ilicifolia	Berberis ilicifolia	Magellanic Tundra	Shrub layer	Tundra de Briofita y Arbustos Enanos
Tracheophyta	Magnoliopsida	Ranunculales	Berberidaceae	Berberis	ilicifolia	Berberis ilicifolia	Magellanic Tundra	Shrub layer	Schoenelum antarcticis
Tracheophyta	Magnoliopsida	Ranunculales	Berberidaceae	Berberis	ilicifolia	Berberis ilicifolia	Magellanic Tundra	Shrub layer	Pilgerodendretum uviferae
Tracheophyta	Magnoliopsida	Ranunculales	Berberidaceae	Berberis	ilicifolia	Berberis ilicifolia	Magellanic Tundra	Shrub layer	Nano-betuloido-Schoenelum antarcticae
Tracheophyta	Magnoliopsida	Ranunculales	Berberidaceae	Berberis	ilicifolia	Berberis ilicifolia	Magellanic Tundra	Shrub layer	Escallonia-Pernettyetum pumilae
Tracheophyta	Magnoliopsida	Ranunculales	Berberidaceae	Berberis	microphylla	Berberis microphylla	Patagonian Steppe	Shrub layer	Festucetum gracillimae
Tracheophyta	Magnoliopsida	Ranunculales	Berberidaceae	Berberis	microphylla	Berberis microphylla	Patagonian Steppe	Shrub layer	Festuca gracillima-Stipetum
Tracheophyta	Magnoliopsida	Ranunculales	Berberidaceae	Berberis	microphylla	Berberis microphylla	Patagonian Steppe	Shrub layer	Festuca gracillima-Chiliotrichium diffusum
Tracheophyta	Magnoliopsida	Ranunculales	Berberidaceae	Berberis	microphylla	Berberis microphylla	Patagonian Steppe	Shrub layer	Chiliotrichietum difusii
Tracheophyta	Magnoliopsida	Ranunculales	Berberidaceae	Berberis	microphylla	Berberis microphylla	Patagonian Steppe	Shrub layer	Empetretum rubrii
Tracheophyta	Magnoliopsida	Ranunculales	Berberidaceae	Berberis	microphylla	Berberis microphylla	Patagonian Steppe	Shrub layer	Lepidophylletum cupressiforme
Tracheophyta	Magnoliopsida	Ranunculales	Berberidaceae	Berberis	microphylla	Berberis microphylla	Patagonian Steppe	Herbaceous layer	Comunidades psammofitas litorales xeromorficas
Tracheophyta	Magnoliopsida	Ranunculales	Berberidaceae	Berberis	microphylla	Berberis microphylla	Patagonian Steppe	Herbaceous layer	Comunidades Arbustivas de Vegas y Praderas Higrofiticas
Tracheophyta	Magnoliopsida	Ranunculales	Berberidaceae	Berberis	microphylla	Berberis microphylla	Patagonian Steppe	Shrub layer	Maytenus magellanica-Drimys winteri
Tracheophyta	Magnoliopsida	Ranunculales	Berberidaceae	Berberis	microphylla	Berberis microphylla	Deciduous Magellanic Forest	Shrub layer	Nothofagetum pumilii
Tracheophyta	Magnoliopsida	Ranunculales	Berberidaceae	Berberis	microphylla	Berberis microphylla	Deciduous Magellanic Forest	Shrub layer	Nothofagetum antarticae
Tracheophyta	Magnoliopsida	Ranunculales	Berberidaceae	Berberis	microphylla	Berberis microphylla	Evergreen Magellanic Forest	Shrub layer	Nothofagus betuloides - N. pumilio
Tracheophyta	Magnoliopsida	Ranunculales	Berberidaceae	Berberis	microphylla	Berberis microphylla	Evergreen Magellanic Forest	Shrub layer	Nothofagetum betuloidis
Tracheophyta	Magnoliopsida	Ranunculales	Berberidaceae	Berberis	microphylla	Berberis microphylla	Evergreen Magellanic Forest	Shrub layer	Nothofagus betuloides - Drimys winteri
Tracheophyta	Magnoliopsida	Ranunculales	Berberidaceae	Berberis	microphylla	Berberis microphylla	Evergreen Magellanic Forest	Shrub layer	Nothofagus betuloides - Drimys winteri - Raukaua laetevirens
Tracheophyta	Magnoliopsida	Ranunculales	Berberidaceae	Berberis	microphylla	Berberis microphylla	Magellanic Tundra	Shrub layer	Sphagnetum magellanicii
Tracheophyta	Magnoliopsida	Ranunculales	Berberidaceae	Berberis	microphylla	Berberis microphylla	Magellanic Tundra	Shrub layer	Marsippospermetum grandiflorii
Tracheophyta	Magnoliopsida	Ranunculales	Berberidaceae	Berberis	microphylla	Berberis microphylla	Magellanic Tundra	Shrub layer	Donatietum fascicularis
Tracheophyta	Magnoliopsida	Ranunculales	Berberidaceae	Berberis	microphylla	Berberis microphylla	Magellanic Tundra	Shrub layer	Tundra de Briofita y Arbustos Enanos
Tracheophyta	Magnoliopsida	Ranunculales	Berberidaceae	Berberis	microphylla	Berberis microphylla	Magellanic Tundra	Shrub layer	Schoenelum antarcticis
Tracheophyta	Magnoliopsida	Ranunculales	Berberidaceae	Berberis	microphylla	Berberis microphylla	Magellanic Tundra	Shrub layer	Pilgerodendretum uviferae
Tracheophyta	Magnoliopsida	Ranunculales	Berberidaceae	Berberis	microphylla	Berberis microphylla	Magellanic Tundra	Shrub layer	Nano-betuloido-Schoenelum antarcticae
Tracheophyta	Polypodiopsida	Polypodiales	Blechnaceae	Blechnum	magellanicum	Blechnum magellanicum	Evergreen Magellanic Forest	Shrub layer	Nothofagetum betuloidis
Tracheophyta	Polypodiopsida	Polypodiales	Blechnaceae	Blechnum	magellanicum	Blechnum magellanicum	Evergreen Magellanic Forest	Shrub layer	Nothofagus betuloides - Drimys winteri
Tracheophyta	Polypodiopsida	Polypodiales	Blechnaceae	Blechnum	magellanicum	Blechnum magellanicum	Evergreen Magellanic Forest	Shrub layer	Nothofagus betuloides - Drimys winteri - Raukaua laetevirens
Tracheophyta	Polypodiopsida	Polypodiales	Blechnaceae	Blechnum	penna-marina	Blechnum penna-marina	Patagonian Steppe	Herbaceous layer	Festucetum gracillimae
Tracheophyta	Polypodiopsida	Polypodiales	Blechnaceae	Blechnum	penna-marina	Blechnum penna-marina	Patagonian Steppe	Herbaceous layer	Festuca gracillima-Chiliotrichium diffusum
Tracheophyta	Polypodiopsida	Polypodiales	Blechnaceae	Blechnum	penna-marina	Blechnum penna-marina	Patagonian Steppe	Herbaceous layer	Chiliotrichietum difusii
Tracheophyta	Polypodiopsida	Polypodiales	Blechnaceae	Blechnum	penna-marina	Blechnum penna-marina	Patagonian Steppe	Herbaceous layer	Gunneretum magellanicae
Tracheophyta	Polypodiopsida	Polypodiales	Blechnaceae	Blechnum	penna-marina	Blechnum penna-marina	Patagonian Steppe	Herbaceous layer	Deschampietum antarticae
Tracheophyta	Polypodiopsida	Polypodiales	Blechnaceae	Blechnum	penna-marina	Blechnum penna-marina	Patagonian Steppe	Herbaceous layer	Comunidades Arbustivas de Vegas y Praderas Higrofiticas
Tracheophyta	Polypodiopsida	Polypodiales	Blechnaceae	Blechnum	penna-marina	Blechnum penna-marina	Patagonian Steppe	Herbaceous layer	Maytenus magellanica-Drimys winteri
Tracheophyta	Polypodiopsida	Polypodiales	Blechnaceae	Blechnum	penna-marina	Blechnum penna-marina	Deciduous Magellanic Forest	Herbaceous layer	Nothofagetum pumilii
Tracheophyta	Polypodiopsida	Polypodiales	Blechnaceae	Blechnum	penna-marina	Blechnum penna-marina	Deciduous Magellanic Forest	Herbaceous layer	Nothofagetum antarticae
Tracheophyta	Polypodiopsida	Polypodiales	Blechnaceae	Blechnum	penna-marina	Blechnum penna-marina	Evergreen Magellanic Forest	Herbaceous layer	Nothofagus betuloides - N. pumilio
Tracheophyta	Polypodiopsida	Polypodiales	Blechnaceae	Blechnum	penna-marina	Blechnum penna-marina	Evergreen Magellanic Forest	Herbaceous layer	Nothofagetum betuloidis
Tracheophyta	Polypodiopsida	Polypodiales	Blechnaceae	Blechnum	penna-marina	Blechnum penna-marina	Evergreen Magellanic Forest	Herbaceous layer	Nothofagus betuloides - Drimys winteri
Tracheophyta	Magnoliopsida	Lamiales	Boraginaceae/Anchusaceae/Asperifoliaceae/Buglossaceae/Cordiaceae/Hoplestigmataceae/Lennoaceae/Onosmaceae/Sebestenaceae	Amsinckia	calycina	Amsinckia calycina	Patagonian Steppe	Herbaceous layer	Festucetum gracillimae
Tracheophyta	Magnoliopsida	Lamiales	Boraginaceae/Anchusaceae/Asperifoliaceae/Buglossaceae/Cordiaceae/Hoplestigmataceae/Lennoaceae/Onosmaceae/Sebestenaceae	Amsinckia	calycina	Amsinckia calycina	Patagonian Steppe	Herbaceous layer	Festuca gracillima-Stipetum
Tracheophyta	Magnoliopsida	Lamiales	Boraginaceae/Anchusaceae/Asperifoliaceae/Buglossaceae/Cordiaceae/Hoplestigmataceae/Lennoaceae/Onosmaceae/Sebestenaceae	Myosotis	albiflora	Myosotis albiflora	Patagonian Steppe	Herbaceous layer	Festucetum gracillimae
Tracheophyta	Magnoliopsida	Lamiales	Boraginaceae/Anchusaceae/Asperifoliaceae/Buglossaceae/Cordiaceae/Hoplestigmataceae/Lennoaceae/Onosmaceae/Sebestenaceae	Myosotis	albiflora	Myosotis albiflora	Patagonian Steppe	Herbaceous layer	Festuca gracillima-Chiliotrichium diffusum
Tracheophyta	Magnoliopsida	Lamiales	Boraginaceae/Anchusaceae/Asperifoliaceae/Buglossaceae/Cordiaceae/Hoplestigmataceae/Lennoaceae/Onosmaceae/Sebestenaceae	Myosotis	discolor	Myosotis discolor	Patagonian Steppe	Herbaceous layer	Festuca gracillima-Chiliotrichium diffusum
Tracheophyta	Magnoliopsida	Lamiales	Boraginaceae/Anchusaceae/Asperifoliaceae/Buglossaceae/Cordiaceae/Hoplestigmataceae/Lennoaceae/Onosmaceae/Sebestenaceae	Myosotis	discolor	Myosotis discolor	Patagonian Steppe	Herbaceous layer	Lepidophylletum cupressiforme
Tracheophyta	Magnoliopsida	Lamiales	Boraginaceae/Anchusaceae/Asperifoliaceae/Buglossaceae/Cordiaceae/Hoplestigmataceae/Lennoaceae/Onosmaceae/Sebestenaceae	Myosotis	discolor	Myosotis discolor	Patagonian Steppe	Herbaceous layer	Comunidades psammofitas litorales xeromorficas
Tracheophyta	Magnoliopsida	Lamiales	Boraginaceae/Anchusaceae/Asperifoliaceae/Buglossaceae/Cordiaceae/Hoplestigmataceae/Lennoaceae/Onosmaceae/Sebestenaceae	Phacelia	secunda	Phacelia secunda	Patagonian Steppe	Higher layer	Festucetum gracillimae
Tracheophyta	Magnoliopsida	Lamiales	Boraginaceae/Anchusaceae/Asperifoliaceae/Buglossaceae/Cordiaceae/Hoplestigmataceae/Lennoaceae/Onosmaceae/Sebestenaceae	Phacelia	secunda	Phacelia secunda	Patagonian Steppe	Higher layer	Festuca gracillima-Stipetum
Tracheophyta	Magnoliopsida	Lamiales	Boraginaceae/Anchusaceae/Asperifoliaceae/Buglossaceae/Cordiaceae/Hoplestigmataceae/Lennoaceae/Onosmaceae/Sebestenaceae	Phacelia	secunda	Phacelia secunda	Patagonian Steppe	Higher layer	Lepidophylletum cupressiforme
Tracheophyta	Magnoliopsida	Lamiales	Boraginaceae/Anchusaceae/Asperifoliaceae/Buglossaceae/Cordiaceae/Hoplestigmataceae/Lennoaceae/Onosmaceae/Sebestenaceae	Phacelia	secunda	Phacelia secunda	Deciduous Magellanic Forest	Herbaceous layer	Nothofagetum pumilii
Tracheophyta	Magnoliopsida	Lamiales	Boraginaceae/Anchusaceae/Asperifoliaceae/Buglossaceae/Cordiaceae/Hoplestigmataceae/Lennoaceae/Onosmaceae/Sebestenaceae	Plagiobothrys	calandrinioides	Plagiobothrys calandrinioides	Patagonian Steppe	Herbaceous layer	Lepidophylletum cupressiforme
Tracheophyta	Magnoliopsida	Lamiales	Boraginaceae/Anchusaceae/Asperifoliaceae/Buglossaceae/Cordiaceae/Hoplestigmataceae/Lennoaceae/Onosmaceae/Sebestenaceae	Plagiobothrys	calandrinioides	Plagiobothrys calandrinioides	Patagonian Steppe	Herbaceous layer	Comunidades psammofitas litorales xeromorficas
Tracheophyta	Magnoliopsida	Brassicales	Brassicaceae	Descurainia	cumingiana	Descurainia cumingiana	Patagonian Steppe	Herbaceous layer	Lepidophylletum cupressiforme
Tracheophyta	Magnoliopsida	Brassicales	Brassicaceae	Draba	australis	Draba australis	Patagonian Steppe	Herbaceous layer	Festucetum gracillimae
Tracheophyta	Magnoliopsida	Brassicales	Brassicaceae	Draba	funiculosa	Draba funiculosa	Patagonian Steppe	Herbaceous layer	Festucetum gracillimae
Tracheophyta	Magnoliopsida	Brassicales	Brassicaceae	Draba	funiculosa	Draba funiculosa	Patagonian Steppe	Herbaceous layer	Festuca gracillima-Stipetum
Tracheophyta	Magnoliopsida	Brassicales	Brassicaceae	Draba	funiculosa	Draba funiculosa	Patagonian Steppe	Herbaceous layer	Festuca gracillima-Chiliotrichium diffusum
Tracheophyta	Magnoliopsida	Brassicales	Brassicaceae	Draba	magellanica	Draba magellanica	Patagonian Steppe	Herbaceous layer	Festucetum gracillimae
Tracheophyta	Magnoliopsida	Brassicales	Brassicaceae	Draba	magellanica	Draba magellanica	Patagonian Steppe	Herbaceous layer	Festuca gracillima-Stipetum
Tracheophyta	Magnoliopsida	Brassicales	Brassicaceae	Draba	magellanica	Draba magellanica	Patagonian Steppe	Herbaceous layer	Festuca gracillima-Chiliotrichium diffusum
Tracheophyta	Magnoliopsida	Brassicales	Brassicaceae	Draba	magellanica	Draba magellanica	Patagonian Steppe	Herbaceous layer	Chiliotrichietum difusii
Tracheophyta	Magnoliopsida	Brassicales	Brassicaceae	Draba	magellanica	Draba magellanica	Patagonian Steppe	Herbaceous layer	Lepidophylletum cupressiforme
Tracheophyta	Magnoliopsida	Brassicales	Brassicaceae	Erophila	verna	Erophila verna	Patagonian Steppe	Herbaceous layer	Festucetum gracillimae
Tracheophyta	Magnoliopsida	Brassicales	Brassicaceae	Erophila	verna	Erophila verna	Patagonian Steppe	Herbaceous layer	Lepidophylletum cupressiforme
Tracheophyta	Magnoliopsida	Brassicales	Brassicaceae	Erophila	verna	Erophila verna	Patagonian Steppe	Herbaceous layer	Comunidades psammofitas litorales xeromorficas
Tracheophyta	Magnoliopsida	Brassicales	Brassicaceae	Lepidium	dydimum	Lepidium dydimum	Patagonian Steppe	Herbaceous layer	Comunidades psammofitas litorales xeromorficas
Tracheophyta	Magnoliopsida	Brassicales	Brassicaceae/Arabidaceae/Cruciferae/Erysimaceae/Isatidaceae/Raphanaceae/Schizopetalaceae/Sisymbriaceae/Stanleyaceae/Thlaspiaceae	Cardamine	geraniifolia	Cardamine geraniifolia	Evergreen Magellanic Forest	Herbaceous layer	Nothofagus betuloides - N. pumilio
Tracheophyta	Magnoliopsida	Brassicales	Brassicaceae/Arabidaceae/Cruciferae/Erysimaceae/Isatidaceae/Raphanaceae/Schizopetalaceae/Sisymbriaceae/Stanleyaceae/Thlaspiaceae	Cardamine	geraniifolia	Cardamine geraniifolia	Evergreen Magellanic Forest	Herbaceous layer	Nothofagus betuloides - Drimys winteri
Tracheophyta	Magnoliopsida	Brassicales	Brassicaceae/Arabidaceae/Cruciferae/Erysimaceae/Isatidaceae/Raphanaceae/Schizopetalaceae/Sisymbriaceae/Stanleyaceae/Thlaspiaceae	Cardamine	glacialis	Cardamine glacialis	Patagonian Steppe	Herbaceous layer	Festucetum gracillimae
Tracheophyta	Magnoliopsida	Brassicales	Brassicaceae/Arabidaceae/Cruciferae/Erysimaceae/Isatidaceae/Raphanaceae/Schizopetalaceae/Sisymbriaceae/Stanleyaceae/Thlaspiaceae	Cardamine	glacialis	Cardamine glacialis	Patagonian Steppe	Herbaceous layer	Gunneretum magellanicae
Tracheophyta	Magnoliopsida	Brassicales	Brassicaceae/Arabidaceae/Cruciferae/Erysimaceae/Isatidaceae/Raphanaceae/Schizopetalaceae/Sisymbriaceae/Stanleyaceae/Thlaspiaceae	Cardamine	glacialis	Cardamine glacialis	Patagonian Steppe	Herbaceous layer	Caricetum canescentis
Tracheophyta	Magnoliopsida	Brassicales	Brassicaceae/Arabidaceae/Cruciferae/Erysimaceae/Isatidaceae/Raphanaceae/Schizopetalaceae/Sisymbriaceae/Stanleyaceae/Thlaspiaceae	Cardamine	glacialis	Cardamine glacialis	Patagonian Steppe	Herbaceous layer	Deschampietum antarticae
Tracheophyta	Magnoliopsida	Brassicales	Brassicaceae/Arabidaceae/Cruciferae/Erysimaceae/Isatidaceae/Raphanaceae/Schizopetalaceae/Sisymbriaceae/Stanleyaceae/Thlaspiaceae	Cardamine	glacialis	Cardamine glacialis	Patagonian Steppe	Herbaceous layer	Comunidades Arbustivas de Vegas y Praderas Higrofiticas
Tracheophyta	Magnoliopsida	Brassicales	Brassicaceae/Arabidaceae/Cruciferae/Erysimaceae/Isatidaceae/Raphanaceae/Schizopetalaceae/Sisymbriaceae/Stanleyaceae/Thlaspiaceae	Cardamine	glacialis	Cardamine glacialis	Deciduous Magellanic Forest	Herbaceous layer	Nothofagetum pumilii
Tracheophyta	Magnoliopsida	Brassicales	Brassicaceae/Arabidaceae/Cruciferae/Erysimaceae/Isatidaceae/Raphanaceae/Schizopetalaceae/Sisymbriaceae/Stanleyaceae/Thlaspiaceae	Cardamine	glacialis	Cardamine glacialis	Deciduous Magellanic Forest	Herbaceous layer	Nothofagetum antarticae
Tracheophyta	Magnoliopsida	Brassicales	Brassicaceae/Arabidaceae/Cruciferae/Erysimaceae/Isatidaceae/Raphanaceae/Schizopetalaceae/Sisymbriaceae/Stanleyaceae/Thlaspiaceae	Cardamine	glacialis	Cardamine glacialis	Evergreen Magellanic Forest	Herbaceous layer	Nothofagus betuloides - N. pumilio
Tracheophyta	Magnoliopsida	Brassicales	Brassicaceae/Arabidaceae/Cruciferae/Erysimaceae/Isatidaceae/Raphanaceae/Schizopetalaceae/Sisymbriaceae/Stanleyaceae/Thlaspiaceae	Cardamine	glacialis	Cardamine glacialis	Evergreen Magellanic Forest	Herbaceous layer	Nothofagetum betuloidis
Tracheophyta	Magnoliopsida	Brassicales	Brassicaceae/Arabidaceae/Cruciferae/Erysimaceae/Isatidaceae/Raphanaceae/Schizopetalaceae/Sisymbriaceae/Stanleyaceae/Thlaspiaceae	Cardamine	glacialis	Cardamine glacialis	Evergreen Magellanic Forest	Herbaceous layer	Nothofagus betuloides - Drimys winteri
Tracheophyta	Magnoliopsida	Brassicales	Brassicaceae/Arabidaceae/Cruciferae/Erysimaceae/Isatidaceae/Raphanaceae/Schizopetalaceae/Sisymbriaceae/Stanleyaceae/Thlaspiaceae	Cardamine	glacialis	Cardamine glacialis	Evergreen Magellanic Forest	Herbaceous layer	Nothofagus betuloides - Drimys winteri - Raukaua laetevirens
Tracheophyta	Magnoliopsida	Brassicales	Brassicaceae/Arabidaceae/Cruciferae/Erysimaceae/Isatidaceae/Raphanaceae/Schizopetalaceae/Sisymbriaceae/Stanleyaceae/Thlaspiaceae	Nocea	magellanica	Nocea magellanica	Patagonian Steppe	Herbaceous layer	Festucetum gracillimae
Tracheophyta	Magnoliopsida	Brassicales	Brassicaceae/Arabidaceae/Cruciferae/Erysimaceae/Isatidaceae/Raphanaceae/Schizopetalaceae/Sisymbriaceae/Stanleyaceae/Thlaspiaceae	Nocea	magellanica	Nocea magellanica	Patagonian Steppe	Herbaceous layer	Festuca gracillima-Stipetum
Tracheophyta	Magnoliopsida	Brassicales	Brassicaceae/Arabidaceae/Cruciferae/Erysimaceae/Isatidaceae/Raphanaceae/Schizopetalaceae/Sisymbriaceae/Stanleyaceae/Thlaspiaceae	Onuris	alismatifolia	Onuris alismatifolia	Patagonian Steppe	Herbaceous layer	Festucetum gracillimae
Tracheophyta	Magnoliopsida	Brassicales	Brassicaceae/Arabidaceae/Cruciferae/Erysimaceae/Isatidaceae/Raphanaceae/Schizopetalaceae/Sisymbriaceae/Stanleyaceae/Thlaspiaceae	Onuris	alismatifolia	Onuris alismatifolia	Patagonian Steppe	Herbaceous layer	Festuca gracillima-Stipetum
Tracheophyta	Magnoliopsida	Brassicales	Brassicaceae/Arabidaceae/Cruciferae/Erysimaceae/Isatidaceae/Raphanaceae/Schizopetalaceae/Sisymbriaceae/Stanleyaceae/Thlaspiaceae	Polypsecadium	magellanicum	Polypsecadium magellanicum	Patagonian Steppe	Herbaceous layer	Festucetum gracillimae
Bryophyta	Bryopsida	Bryales	Bryaceae/Bryoideae	Bryum	laevigatum	Bryum laevigatum	Magellanic Tundra	Herbaceous layer	Turbal elevado de musgos no esfagnosos
Tracheophyta	Magnoliopsida	Lamiales	Calceolariaceae	Calceolaria	biflora	Calceolaria biflora	Patagonian Steppe	Higher layer	Festucetum gracillimae
Tracheophyta	Magnoliopsida	Lamiales	Calceolariaceae	Calceolaria	biflora	Calceolaria biflora	Patagonian Steppe	higher herbaceous layer	Festuca gracillima-Chiliotrichium diffusum
Tracheophyta	Magnoliopsida	Lamiales	Calceolariaceae	Calceolaria	biflora	Calceolaria biflora	Patagonian Steppe	higher herbaceous layer	Chiliotrichietum difusii
Tracheophyta	Magnoliopsida	Lamiales	Calceolariaceae	Calceolaria	biflora	Calceolaria biflora	Patagonian Steppe	Herbaceous layer	Gunneretum magellanicae
Tracheophyta	Magnoliopsida	Lamiales	Calceolariaceae	Calceolaria	biflora	Calceolaria biflora	Patagonian Steppe	Herbaceous layer	Deschampietum antarticae
Tracheophyta	Magnoliopsida	Lamiales	Calceolariaceae	Calceolaria	biflora	Calceolaria biflora	Patagonian Steppe	Herbaceous layer	Comunidades Arbustivas de Vegas y Praderas Higrofiticas
Tracheophyta	Magnoliopsida	Lamiales	Calceolariaceae	Calceolaria	biflora	Calceolaria biflora	Deciduous Magellanic Forest	Herbaceous layer	Nothofagetum pumilii
Tracheophyta	Magnoliopsida	Lamiales	Calceolariaceae	Calceolaria	biflora	Calceolaria biflora	Deciduous Magellanic Forest	Herbaceous layer	Nothofagetum antarticae
Tracheophyta	Magnoliopsida	Lamiales	Calceolariaceae	Calceolaria	uniflora	Calceolaria uniflora	Patagonian Steppe	Herbaceous layer	Festucetum gracillimae
Tracheophyta	Magnoliopsida	Lamiales	Calceolariaceae	Calceolaria	uniflora	Calceolaria uniflora	Patagonian Steppe	Herbaceous layer	Festuca gracillima-Stipetum
Tracheophyta	Magnoliopsida	Lamiales	Calceolariaceae	Calceolaria	uniflora	Calceolaria uniflora	Patagonian Steppe	Herbaceous layer	Festuca gracillima-Chiliotrichium diffusum
Tracheophyta	Magnoliopsida	Lamiales	Calceolariaceae	Calceolaria	uniflora	Calceolaria uniflora	Patagonian Steppe	Herbaceous layer	Chiliotrichietum difusii
Tracheophyta	Magnoliopsida	Lamiales	Calceolariaceae	Calceolaria	uniflora	Calceolaria uniflora	Patagonian Steppe	Herbaceous layer	Lepidophylletum cupressiforme
Tracheophyta	Magnoliopsida	Lamiales	Calceolariaceae	Calceolaria	uniflora	Calceolaria uniflora	Patagonian Steppe	Herbaceous layer	Comunidades Arbustivas de Vegas y Praderas Higrofiticas
Tracheophyta	Magnoliopsida	Lamiales	Calceolariaceae	Calceolaria	uniflora	Calceolaria uniflora	Deciduous Magellanic Forest	Herbaceous layer	Nothofagetum pumilii
Tracheophyta	Magnoliopsida	Lamiales	Calceolariaceae	Calceolaria	uniflora	Calceolaria uniflora	Deciduous Magellanic Forest	Herbaceous layer	Nothofagetum antarticae
Tracheophyta	Magnoliopsida	Asterales	Calyceraceae	Boopis	australis	Boopis australis	Patagonian Steppe	Herbaceous layer	Lepidophylletum cupressiforme
Tracheophyta	Magnoliopsida	Asterales	Calyceraceae	Boopis	australis	Boopis australis	Patagonian Steppe	Herbaceous layer	Comunidades psammofitas litorales xeromorficas
Tracheophyta	Magnoliopsida	Asterales	Calyceraceae	Boopis	patagonica	Boopis patagonica	Patagonian Steppe	Herbaceous layer	Festuca gracillima-Stipetum
Tracheophyta	Magnoliopsida	Asterales	Campanulaceae/Cyananthaceae/Cyphiaceae/Cyphocarpaceae/Dortmannaceae/Jasionaceae/Lobeliaceae/Nemacladaceae	Lobelia	oligophylla	Lobelia oligophylla	Patagonian Steppe	Herbaceous layer	Hordeetum comosii
Tracheophyta	Magnoliopsida	Asterales	Campanulaceae/Cyananthaceae/Cyphiaceae/Cyphocarpaceae/Dortmannaceae/Jasionaceae/Lobeliaceae/Nemacladaceae	Lobelia	oligophylla	Lobelia oligophylla	Patagonian Steppe	Herbaceous layer	Gunneretum magellanicae
Tracheophyta	Magnoliopsida	Asterales	Campanulaceae/Cyananthaceae/Cyphiaceae/Cyphocarpaceae/Dortmannaceae/Jasionaceae/Lobeliaceae/Nemacladaceae	Lobelia	oligophylla	Lobelia oligophylla	Patagonian Steppe	Herbaceous layer	Deschampietum antarticae
Tracheophyta	Magnoliopsida	Asterales	Campanulaceae/Cyananthaceae/Cyphiaceae/Cyphocarpaceae/Dortmannaceae/Jasionaceae/Lobeliaceae/Nemacladaceae	Lobelia	oligophylla	Lobelia oligophylla	Patagonian Steppe	Herbaceous layer	Comunidades Arbustivas de Vegas y Praderas Higrofiticas
Tracheophyta	Magnoliopsida	Asterales	Campanulaceae/Cyananthaceae/Cyphiaceae/Cyphocarpaceae/Dortmannaceae/Jasionaceae/Lobeliaceae/Nemacladaceae	Lobelia	oligophylla	Lobelia oligophylla	Magellanic Tundra	Herbaceous layer	Bolax gummifera-Azorella selago
Tracheophyta	Magnoliopsida	Asterales	Campanulaceae/Cyananthaceae/Cyphiaceae/Cyphocarpaceae/Dortmannaceae/Jasionaceae/Lobeliaceae/Nemacladaceae	Lobelia	oligophylla	Lobelia oligophylla	Magellanic Tundra	Herbaceous layer	Schoenelum antarcticis
Tracheophyta	Magnoliopsida	Asterales	Campanulaceae/Cyananthaceae/Cyphiaceae/Cyphocarpaceae/Dortmannaceae/Jasionaceae/Lobeliaceae/Nemacladaceae	Lobelia	oligophylla	Lobelia oligophylla	Magellanic Tundra	Herbaceous layer	Poetum flabellatae
Tracheophyta	Magnoliopsida	Asterales	Campanulaceae/Cyananthaceae/Cyphiaceae/Cyphocarpaceae/Dortmannaceae/Jasionaceae/Lobeliaceae/Nemacladaceae	Lobelia	pratiana	Lobelia pratiana	Deciduous Magellanic Forest	Herbaceous layer	Nothofagetum antarticae
Tracheophyta	Magnoliopsida	Asterales	Campanulaceae/Cyananthaceae/Cyphiaceae/Cyphocarpaceae/Dortmannaceae/Jasionaceae/Lobeliaceae/Nemacladaceae	Lobelia	pratiana	Lobelia pratiana	Evergreen Magellanic Forest	Herbaceous layer	Nothofagus betuloides - N. pumilio
Tracheophyta	Magnoliopsida	Asterales	Campanulaceae/Cyananthaceae/Cyphiaceae/Cyphocarpaceae/Dortmannaceae/Jasionaceae/Lobeliaceae/Nemacladaceae	Lobelia	pratiana	Lobelia pratiana	Evergreen Magellanic Forest	Herbaceous layer	Nothofagetum betuloidis
Tracheophyta	Magnoliopsida	Dipsacales	Caprifoliaceae/Diervillaceae/Linneaceae/Loniceraceae/Morinaceae/Scabiosaceae/Triplostegiaceae	Valeriana	carnosa	Valeriana carnosa	Patagonian Steppe	Higher layer	Festucetum gracillimae
Tracheophyta	Magnoliopsida	Dipsacales	Caprifoliaceae/Diervillaceae/Linneaceae/Loniceraceae/Morinaceae/Scabiosaceae/Triplostegiaceae	Valeriana	carnosa	Valeriana carnosa	Patagonian Steppe	Herbaceous layer	Festucetum gracillimae
Tracheophyta	Magnoliopsida	Dipsacales	Caprifoliaceae/Diervillaceae/Linneaceae/Loniceraceae/Morinaceae/Scabiosaceae/Triplostegiaceae	Valeriana	carnosa	Valeriana carnosa	Patagonian Steppe	Herbaceous layer	Festuca gracillima-Stipetum
Tracheophyta	Magnoliopsida	Dipsacales	Caprifoliaceae/Diervillaceae/Linneaceae/Loniceraceae/Morinaceae/Scabiosaceae/Triplostegiaceae	Valeriana	carnosa	Valeriana carnosa	Patagonian Steppe	Herbaceous layer	Festuca gracillima-Chiliotrichium diffusum
Tracheophyta	Magnoliopsida	Dipsacales	Caprifoliaceae/Diervillaceae/Linneaceae/Loniceraceae/Morinaceae/Scabiosaceae/Triplostegiaceae	Valeriana	carnosa	Valeriana carnosa	Patagonian Steppe	Herbaceous layer	Chiliotrichietum difusii
Tracheophyta	Magnoliopsida	Dipsacales	Caprifoliaceae/Diervillaceae/Linneaceae/Loniceraceae/Morinaceae/Scabiosaceae/Triplostegiaceae	Valeriana	carnosa	Valeriana carnosa	Patagonian Steppe	Herbaceous layer	Lepidophylletum cupressiforme
Tracheophyta	Magnoliopsida	Dipsacales	Caprifoliaceae/Diervillaceae/Linneaceae/Loniceraceae/Morinaceae/Scabiosaceae/Triplostegiaceae	Valeriana	carnosa	Valeriana carnosa	Patagonian Steppe	Herbaceous layer	Comunidades psammofitas litorales xeromorficas
Tracheophyta	Magnoliopsida	Dipsacales	Caprifoliaceae/Diervillaceae/Linneaceae/Loniceraceae/Morinaceae/Scabiosaceae/Triplostegiaceae	Valeriana	lapathifolia	Valeriana lapathifolia	Deciduous Magellanic Forest	Herbaceous layer	Nothofagetum pumilii
Tracheophyta	Magnoliopsida	Dipsacales	Caprifoliaceae/Diervillaceae/Linneaceae/Loniceraceae/Morinaceae/Scabiosaceae/Triplostegiaceae	Valeriana	lapathifolia	Valeriana lapathifolia	Evergreen Magellanic Forest	Herbaceous layer	Nothofagus betuloides - N. pumilio
Tracheophyta	Magnoliopsida	Dipsacales	Caprifoliaceae/Diervillaceae/Linneaceae/Loniceraceae/Morinaceae/Scabiosaceae/Triplostegiaceae	Valeriana	lapathifolia	Valeriana lapathifolia	Evergreen Magellanic Forest	Herbaceous layer	Nothofagetum betuloidis
Tracheophyta	Magnoliopsida	Dipsacales	Caprifoliaceae/Diervillaceae/Linneaceae/Loniceraceae/Morinaceae/Scabiosaceae/Triplostegiaceae	Valeriana	lapathifolia	Valeriana lapathifolia	Evergreen Magellanic Forest	Herbaceous layer	Nothofagus betuloides - Drimys winteri
Tracheophyta	Magnoliopsida	Dipsacales	Caprifoliaceae/Diervillaceae/Linneaceae/Loniceraceae/Morinaceae/Scabiosaceae/Triplostegiaceae	Valeriana	lapathifolia	Valeriana lapathifolia	Evergreen Magellanic Forest	Herbaceous layer	Nothofagus betuloides - Drimys winteri - Raukaua laetevirens
Tracheophyta	Magnoliopsida	Dipsacales	Caprifoliaceae/Diervillaceae/Linneaceae/Loniceraceae/Morinaceae/Scabiosaceae/Triplostegiaceae	Valeriana	magellanica	Valeriana magellanica	Patagonian Steppe	Herbaceous layer	Comunidades psammofitas litorales xeromorficas
Tracheophyta	Magnoliopsida	Caryophyllales	Caryophyllaceae/Alsinaceae/Cerastiaceae/Corrigiolaceae/Dianthaceae/Herniariaceae/Illecebraceae/Lychnidaceae/Minuartiaceae/Ortegaceae/Paronychiaceae/Polycarpaeaceae/Sabulinaceae/Aginaceae/Scleranthaceae/Silenaceae/Spergulaceae/Stellariaceae/Telephiaceae	Cerastium	arvense	Cerastium arvense	Patagonian Steppe	Herbaceous layer	Festucetum gracillimae
Tracheophyta	Magnoliopsida	Caryophyllales	Caryophyllaceae/Alsinaceae/Cerastiaceae/Corrigiolaceae/Dianthaceae/Herniariaceae/Illecebraceae/Lychnidaceae/Minuartiaceae/Ortegaceae/Paronychiaceae/Polycarpaeaceae/Sabulinaceae/Aginaceae/Scleranthaceae/Silenaceae/Spergulaceae/Stellariaceae/Telephiaceae	Cerastium	arvense	Cerastium arvense	Patagonian Steppe	Herbaceous layer	Festuca gracillima-Stipetum
Tracheophyta	Magnoliopsida	Caryophyllales	Caryophyllaceae/Alsinaceae/Cerastiaceae/Corrigiolaceae/Dianthaceae/Herniariaceae/Illecebraceae/Lychnidaceae/Minuartiaceae/Ortegaceae/Paronychiaceae/Polycarpaeaceae/Sabulinaceae/Aginaceae/Scleranthaceae/Silenaceae/Spergulaceae/Stellariaceae/Telephiaceae	Cerastium	arvense	Cerastium arvense	Patagonian Steppe	Herbaceous layer	Festuca gracillima-Chiliotrichium diffusum
Tracheophyta	Magnoliopsida	Caryophyllales	Caryophyllaceae/Alsinaceae/Cerastiaceae/Corrigiolaceae/Dianthaceae/Herniariaceae/Illecebraceae/Lychnidaceae/Minuartiaceae/Ortegaceae/Paronychiaceae/Polycarpaeaceae/Sabulinaceae/Aginaceae/Scleranthaceae/Silenaceae/Spergulaceae/Stellariaceae/Telephiaceae	Cerastium	arvense	Cerastium arvense	Patagonian Steppe	Herbaceous layer	Chiliotrichietum difusii
Tracheophyta	Magnoliopsida	Caryophyllales	Caryophyllaceae/Alsinaceae/Cerastiaceae/Corrigiolaceae/Dianthaceae/Herniariaceae/Illecebraceae/Lychnidaceae/Minuartiaceae/Ortegaceae/Paronychiaceae/Polycarpaeaceae/Sabulinaceae/Aginaceae/Scleranthaceae/Silenaceae/Spergulaceae/Stellariaceae/Telephiaceae	Cerastium	arvense	Cerastium arvense	Patagonian Steppe	Herbaceous layer	Lepidophylletum cupressiforme
Tracheophyta	Magnoliopsida	Caryophyllales	Caryophyllaceae/Alsinaceae/Cerastiaceae/Corrigiolaceae/Dianthaceae/Herniariaceae/Illecebraceae/Lychnidaceae/Minuartiaceae/Ortegaceae/Paronychiaceae/Polycarpaeaceae/Sabulinaceae/Aginaceae/Scleranthaceae/Silenaceae/Spergulaceae/Stellariaceae/Telephiaceae	Colobanthus	quitensis	Colobanthus quitensis	Patagonian Steppe	Herbaceous layer	Festucetum gracillimae
Tracheophyta	Magnoliopsida	Caryophyllales	Caryophyllaceae/Alsinaceae/Cerastiaceae/Corrigiolaceae/Dianthaceae/Herniariaceae/Illecebraceae/Lychnidaceae/Minuartiaceae/Ortegaceae/Paronychiaceae/Polycarpaeaceae/Sabulinaceae/Aginaceae/Scleranthaceae/Silenaceae/Spergulaceae/Stellariaceae/Telephiaceae	Colobanthus	quitensis	Colobanthus quitensis	Patagonian Steppe	Herbaceous layer	Festuca gracillima-Stipetum
Tracheophyta	Magnoliopsida	Caryophyllales	Caryophyllaceae/Alsinaceae/Cerastiaceae/Corrigiolaceae/Dianthaceae/Herniariaceae/Illecebraceae/Lychnidaceae/Minuartiaceae/Ortegaceae/Paronychiaceae/Polycarpaeaceae/Sabulinaceae/Aginaceae/Scleranthaceae/Silenaceae/Spergulaceae/Stellariaceae/Telephiaceae	Colobanthus	quitensis	Colobanthus quitensis	Patagonian Steppe	Herbaceous layer	Festuca gracillima-Chiliotrichium diffusum
Tracheophyta	Magnoliopsida	Caryophyllales	Caryophyllaceae/Alsinaceae/Cerastiaceae/Corrigiolaceae/Dianthaceae/Herniariaceae/Illecebraceae/Lychnidaceae/Minuartiaceae/Ortegaceae/Paronychiaceae/Polycarpaeaceae/Sabulinaceae/Aginaceae/Scleranthaceae/Silenaceae/Spergulaceae/Stellariaceae/Telephiaceae	Colobanthus	quitensis	Colobanthus quitensis	Patagonian Steppe	Herbaceous layer	Chiliotrichietum difusii
Tracheophyta	Magnoliopsida	Caryophyllales	Caryophyllaceae/Alsinaceae/Cerastiaceae/Corrigiolaceae/Dianthaceae/Herniariaceae/Illecebraceae/Lychnidaceae/Minuartiaceae/Ortegaceae/Paronychiaceae/Polycarpaeaceae/Sabulinaceae/Aginaceae/Scleranthaceae/Silenaceae/Spergulaceae/Stellariaceae/Telephiaceae	Colobanthus	quitensis	Colobanthus quitensis	Patagonian Steppe	Herbaceous layer	Eriachenietum magellanicii
Tracheophyta	Magnoliopsida	Caryophyllales	Caryophyllaceae/Alsinaceae/Cerastiaceae/Corrigiolaceae/Dianthaceae/Herniariaceae/Illecebraceae/Lychnidaceae/Minuartiaceae/Ortegaceae/Paronychiaceae/Polycarpaeaceae/Sabulinaceae/Aginaceae/Scleranthaceae/Silenaceae/Spergulaceae/Stellariaceae/Telephiaceae	Colobanthus	quitensis	Colobanthus quitensis	Magellanic Tundra	Herbaceous layer	Poetum flabellatae
Tracheophyta	Magnoliopsida	Caryophyllales	Caryophyllaceae/Alsinaceae/Cerastiaceae/Corrigiolaceae/Dianthaceae/Herniariaceae/Illecebraceae/Lychnidaceae/Minuartiaceae/Ortegaceae/Paronychiaceae/Polycarpaeaceae/Sabulinaceae/Aginaceae/Scleranthaceae/Silenaceae/Spergulaceae/Stellariaceae/Telephiaceae	Colobanthus	subulatus	Colobanthus subulatus	Patagonian Steppe	Herbaceous layer	Festucetum gracillimae
Tracheophyta	Magnoliopsida	Caryophyllales	Caryophyllaceae/Alsinaceae/Cerastiaceae/Corrigiolaceae/Dianthaceae/Herniariaceae/Illecebraceae/Lychnidaceae/Minuartiaceae/Ortegaceae/Paronychiaceae/Polycarpaeaceae/Sabulinaceae/Aginaceae/Scleranthaceae/Silenaceae/Spergulaceae/Stellariaceae/Telephiaceae	Colobanthus	subulatus	Colobanthus subulatus	Patagonian Steppe	Herbaceous layer	Festuca gracillima-Chiliotrichium diffusum
Tracheophyta	Magnoliopsida	Caryophyllales	Caryophyllaceae/Alsinaceae/Cerastiaceae/Corrigiolaceae/Dianthaceae/Herniariaceae/Illecebraceae/Lychnidaceae/Minuartiaceae/Ortegaceae/Paronychiaceae/Polycarpaeaceae/Sabulinaceae/Aginaceae/Scleranthaceae/Silenaceae/Spergulaceae/Stellariaceae/Telephiaceae	Silene	magellanica	Silene magellanica	Patagonian Steppe	Herbaceous layer	Festucetum gracillimae
Tracheophyta	Magnoliopsida	Caryophyllales	Caryophyllaceae/Alsinaceae/Cerastiaceae/Corrigiolaceae/Dianthaceae/Herniariaceae/Illecebraceae/Lychnidaceae/Minuartiaceae/Ortegaceae/Paronychiaceae/Polycarpaeaceae/Sabulinaceae/Aginaceae/Scleranthaceae/Silenaceae/Spergulaceae/Stellariaceae/Telephiaceae	Silene	magellanica	Silene magellanica	Patagonian Steppe	Herbaceous layer	Festuca gracillima-Chiliotrichium diffusum
Tracheophyta	Magnoliopsida	Caryophyllales	Caryophyllaceae/Alsinaceae/Cerastiaceae/Corrigiolaceae/Dianthaceae/Herniariaceae/Illecebraceae/Lychnidaceae/Minuartiaceae/Ortegaceae/Paronychiaceae/Polycarpaeaceae/Sabulinaceae/Aginaceae/Scleranthaceae/Silenaceae/Spergulaceae/Stellariaceae/Telephiaceae	Silene	magellanica	Silene magellanica	Patagonian Steppe	Herbaceous layer	Chiliotrichietum difusii
Tracheophyta	Magnoliopsida	Caryophyllales	Caryophyllaceae/Alsinaceae/Cerastiaceae/Corrigiolaceae/Dianthaceae/Herniariaceae/Illecebraceae/Lychnidaceae/Minuartiaceae/Ortegaceae/Paronychiaceae/Polycarpaeaceae/Sabulinaceae/Aginaceae/Scleranthaceae/Silenaceae/Spergulaceae/Stellariaceae/Telephiaceae	Stellaria	debilis	Stellaria debilis	Patagonian Steppe	Herbaceous layer	Festucetum gracillimae
Tracheophyta	Magnoliopsida	Celastrales	Celastraceae	Maytenus	disticha	Maytenus disticha	Deciduous Magellanic Forest	Shrub layer	Nothofagetum pumilii
Tracheophyta	Magnoliopsida	Celastrales	Celastraceae	Maytenus	magellanica	Maytenus magellanica	Patagonian Steppe	Tree layer	Maytenus magellanica-Drimys winteri
Tracheophyta	Magnoliopsida	Celastrales	Celastraceae	Maytenus	magellanica	Maytenus magellanica	Deciduous Magellanic Forest	Tree layer	Nothofagetum pumilii
Tracheophyta	Magnoliopsida	Celastrales	Celastraceae	Maytenus	magellanica	Maytenus magellanica	Deciduous Magellanic Forest	Shrub layer	Nothofagetum antarticae
Tracheophyta	Magnoliopsida	Celastrales	Celastraceae	Maytenus	magellanica	Maytenus magellanica	Evergreen Magellanic Forest	Tree layer	Nothofagus betuloides - N. pumilio
Tracheophyta	Magnoliopsida	Celastrales	Celastraceae	Maytenus	magellanica	Maytenus magellanica	Evergreen Magellanic Forest	Tree layer	Nothofagetum betuloidis
Tracheophyta	Magnoliopsida	Celastrales	Celastraceae	Maytenus	magellanica	Maytenus magellanica	Evergreen Magellanic Forest	Tree layer	Nothofagus betuloides - Drimys winteri
Tracheophyta	Magnoliopsida	Celastrales	Celastraceae	Maytenus	magellanica	Maytenus magellanica	Evergreen Magellanic Forest	Tree layer	Nothofagus betuloides - Drimys winteri - Raukaua laetevirens
Tracheophyta	Liliopsida	Poales	Centrolepidaceae/Devauxiaceae	Gaimardia	australis	Gaimardia australis	Magellanic Tundra	Herbaceous layer	Sphagnetum magellanicii
Tracheophyta	Liliopsida	Poales	Centrolepidaceae/Devauxiaceae	Gaimardia	australis	Gaimardia australis	Magellanic Tundra	Herbaceous layer	Turbal elevado de Hepaticas
Tracheophyta	Liliopsida	Poales	Centrolepidaceae/Devauxiaceae	Gaimardia	australis	Gaimardia australis	Magellanic Tundra	Herbaceous layer	Donatietum fascicularis
Tracheophyta	Liliopsida	Poales	Centrolepidaceae/Devauxiaceae	Gaimardia	australis	Gaimardia australis	Magellanic Tundra	Herbaceous layer	Bolax gummifera-Azorella selago
Tracheophyta	Liliopsida	Poales	Centrolepidaceae/Devauxiaceae	Gaimardia	australis	Gaimardia australis	Magellanic Tundra	Herbaceous layer	Tundra de Briofita y Arbustos Enanos
Tracheophyta	Liliopsida	Poales	Centrolepidaceae/Devauxiaceae	Gaimardia	australis	Gaimardia australis	Magellanic Tundra	Herbaceous layer	Schoenelum antarcticis
Tracheophyta	Liliopsida	Poales	Centrolepidaceae/Devauxiaceae	Gaimardia	australis	Gaimardia australis	Magellanic Tundra	Herbaceous layer	Pilgerodendretum uviferae
Tracheophyta	Liliopsida	Poales	Centrolepidaceae/Devauxiaceae	Gaimardia	australis	Gaimardia australis	Magellanic Tundra	Herbaceous layer	Nano-betuloido-Schoenelum antarcticae
Tracheophyta	Liliopsida	Poales	Centrolepidaceae/Devauxiaceae	Gaimardia	australis	Gaimardia australis	Magellanic Tundra	Herbaceous layer	Escallonia-Pernettyetum pumilae
Tracheophyta	Magnoliopsida	Bruniales	Columelliaceae/Desfontainiaceae	Desfontainia	spinosa	Desfontainia spinosa	Evergreen Magellanic Forest	Shrub layer	Nothofagetum betuloidis
Tracheophyta	Magnoliopsida	Bruniales	Columelliaceae/Desfontainiaceae	Desfontainia	spinosa	Desfontainia spinosa	Evergreen Magellanic Forest	Shrub layer	Nothofagus betuloides - Drimys winteri
Tracheophyta	Magnoliopsida	Bruniales	Columelliaceae/Desfontainiaceae	Desfontainia	spinosa	Desfontainia spinosa	Evergreen Magellanic Forest	Shrub layer	Nothofagus betuloides - Drimys winteri - Raukaua laetevirens
Tracheophyta	Magnoliopsida	Bruniales	Columelliaceae/Desfontainiaceae	Desfontainia	spinosa	Desfontainia spinosa	Magellanic Tundra	Shrub layer	Sphagnetum magellanicii
Tracheophyta	Magnoliopsida	Bruniales	Columelliaceae/Desfontainiaceae	Desfontainia	spinosa	Desfontainia spinosa	Magellanic Tundra	Shrub layer	Marsippospermetum grandiflorii
Tracheophyta	Magnoliopsida	Bruniales	Columelliaceae/Desfontainiaceae	Desfontainia	spinosa	Desfontainia spinosa	Magellanic Tundra	Shrub layer	Turbal elevado de Hepaticas
Tracheophyta	Magnoliopsida	Bruniales	Columelliaceae/Desfontainiaceae	Desfontainia	spinosa	Desfontainia spinosa	Magellanic Tundra	Shrub layer	Donatietum fascicularis
Tracheophyta	Magnoliopsida	Bruniales	Columelliaceae/Desfontainiaceae	Desfontainia	spinosa	Desfontainia spinosa	Magellanic Tundra	Shrub layer	Pilgerodendretum uviferae
Tracheophyta	Magnoliopsida	Bruniales	Columelliaceae/Desfontainiaceae	Desfontainia	spinosa	Desfontainia spinosa	Magellanic Tundra	Shrub layer	Nano-betuloido-Schoenelum antarcticae
Tracheophyta	Magnoliopsida	Bruniales	Columelliaceae/Desfontainiaceae	Desfontainia	spinosa	Desfontainia spinosa	Magellanic Tundra	Shrub layer	Escallonia-Pernettyetum pumilae
Tracheophyta	Magnoliopsida	Asterales	compositae/asteraceae	Abrotanella	emarginata	Abrotanella emarginata	Magellanic Tundra	Herbaceous layer	Schoenelum antarcticis
Tracheophyta	Magnoliopsida	Asterales	compositae/asteraceae	Abrotanella	emarginata	Abrotanella emarginata	Magellanic Tundra	Herbaceous layer	Pilgerodendretum uviferae
Tracheophyta	Magnoliopsida	Asterales	compositae/asteraceae	Abrotanella	emarginata	Abrotanella emarginata	Magellanic Tundra	Herbaceous layer	Nano-betuloido-Schoenelum antarcticae
Tracheophyta	Magnoliopsida	Asterales	compositae/asteraceae	Abrotanella	emarginata	Abrotanella emarginata	Magellanic Tundra	Herbaceous layer	Escallonia-Pernettyetum pumilae
Tracheophyta	Magnoliopsida	Asterales	compositae/asteraceae	Abrotanella	lineariifolia	Abrotanella lineariifolia	Magellanic Tundra	Herbaceous layer	Donatietum fascicularis
Tracheophyta	Magnoliopsida	Asterales	compositae/asteraceae	Abrotanella	lineariifolia	Abrotanella lineariifolia	Magellanic Tundra	Herbaceous layer	Pilgerodendretum uviferae
Tracheophyta	Magnoliopsida	Asterales	compositae/asteraceae	Abrotanella	lineariifolia	Abrotanella lineariifolia	Magellanic Tundra	Herbaceous layer	Nano-betuloido-Schoenelum antarcticae
Tracheophyta	Magnoliopsida	Asterales	Compositae/Asteraceae	Adenocaulon	chilense	Adenocaulon chilense	Patagonian Steppe	higher herbaceous layer	Chiliotrichietum difusii
Tracheophyta	Magnoliopsida	Asterales	Compositae/Asteraceae	Adenocaulon	chilense	Adenocaulon chilense	Patagonian Steppe	Herbaceous layer	Maytenus magellanica-Drimys winteri
Tracheophyta	Magnoliopsida	Asterales	Compositae/Asteraceae	Adenocaulon	chilense	Adenocaulon chilense	Deciduous Magellanic Forest	Herbaceous layer	Nothofagetum pumilii
Tracheophyta	Magnoliopsida	Asterales	Compositae/Asteraceae	Adenocaulon	chilense	Adenocaulon chilense	Deciduous Magellanic Forest	Herbaceous layer	Nothofagetum antarticae
Tracheophyta	Magnoliopsida	Asterales	Compositae/Asteraceae	Adenocaulon	chilense	Adenocaulon chilense	Evergreen Magellanic Forest	Herbaceous layer	Nothofagus betuloides - N. pumilio
Tracheophyta	Magnoliopsida	Asterales	Compositae/Asteraceae	Adenocaulon	chilense	Adenocaulon chilense	Evergreen Magellanic Forest	Herbaceous layer	Nothofagetum betuloidis
Tracheophyta	Magnoliopsida	Asterales	Compositae/Asteraceae	Adenocaulon	chilense	Adenocaulon chilense	Evergreen Magellanic Forest	Herbaceous layer	Nothofagus betuloides - Drimys winteri
Tracheophyta	Magnoliopsida	Asterales	Compositae/Asteraceae	Antennaria	chilensis	Antennaria chilensis	Patagonian Steppe	Herbaceous layer	Festucetum gracillimae
Tracheophyta	Magnoliopsida	Asterales	Compositae/Asteraceae	Antennaria	chilensis	Antennaria chilensis	Patagonian Steppe	Herbaceous layer	Festuca gracillima-Stipetum
Tracheophyta	Magnoliopsida	Asterales	Compositae/Asteraceae	Antennaria	chilensis	Antennaria chilensis	Patagonian Steppe	Herbaceous layer	Festuca gracillima-Chiliotrichium diffusum
Tracheophyta	Magnoliopsida	Asterales	Compositae/Asteraceae	Artemisia	magellanica	Artemisia magellanica	Patagonian Steppe	Herbaceous layer	Eriachenietum magellanicii
Tracheophyta	Magnoliopsida	Asterales	Compositae/Asteraceae	Baccharis	magellanica	Baccharis magellanica	Patagonian Steppe	Shrub layer	Festucetum gracillimae
Tracheophyta	Magnoliopsida	Asterales	Compositae/Asteraceae	Baccharis	magellanica	Baccharis magellanica	Patagonian Steppe	Herbaceous layer	Festuca gracillima-Stipetum
Tracheophyta	Magnoliopsida	Asterales	Compositae/Asteraceae	Baccharis	magellanica	Baccharis magellanica	Patagonian Steppe	Herbaceous layer	Festuca gracillima-Chiliotrichium diffusum
Tracheophyta	Magnoliopsida	Asterales	Compositae/Asteraceae	Baccharis	magellanica	Baccharis magellanica	Patagonian Steppe	Herbaceous layer	Chiliotrichietum difusii
Tracheophyta	Magnoliopsida	Asterales	Compositae/Asteraceae	Baccharis	magellanica	Baccharis magellanica	Patagonian Steppe	Sub-shrub layer	Empetretum rubrii
Tracheophyta	Magnoliopsida	Asterales	Compositae/Asteraceae	Baccharis	magellanica	Baccharis magellanica	Patagonian Steppe	Herbaceous layer	Comunidades psammofitas litorales xeromorficas
Tracheophyta	Magnoliopsida	Asterales	Compositae/Asteraceae	Baccharis	magellanica	Baccharis magellanica	Deciduous Magellanic Forest	Shrub layer	Nothofagetum antarticae
Tracheophyta	Magnoliopsida	Asterales	Compositae/Asteraceae	Baccharis	patagonica	Baccharis patagonica	Patagonian Steppe	Shrub layer	Chiliotrichietum difusii
Tracheophyta	Magnoliopsida	Asterales	Compositae/Asteraceae	Baccharis	patagonica	Baccharis patagonica	Deciduous Magellanic Forest	Shrub layer	Nothofagetum pumilii
Tracheophyta	Magnoliopsida	Asterales	Compositae/Asteraceae	Baccharis	patagonica	Baccharis patagonica	Deciduous Magellanic Forest	Shrub layer	Nothofagetum antarticae
Tracheophyta	Magnoliopsida	Asterales	Compositae/Asteraceae	Baccharis	patagonica	Baccharis patagonica	Magellanic Tundra	Shrub layer	Donatietum fascicularis
Tracheophyta	Magnoliopsida	Asterales	Compositae/Asteraceae	Baccharis	patagonica	Baccharis patagonica	Magellanic Tundra	Shrub layer	Tundra de Briofita y Arbustos Enanos
Tracheophyta	Magnoliopsida	Asterales	Compositae/Asteraceae	Chiliotrichum	diffusum	Chiliotrichum diffusum	Patagonian Steppe	Shrub layer	Festucetum gracillimae
Tracheophyta	Magnoliopsida	Asterales	Compositae/Asteraceae	Chiliotrichum	diffusum	Chiliotrichum diffusum	Patagonian Steppe	Shrub layer	Festuca gracillima-Stipetum
Tracheophyta	Magnoliopsida	Asterales	Compositae/Asteraceae	Chiliotrichum	diffusum	Chiliotrichum diffusum	Patagonian Steppe	higher herbaceous layer	Festuca gracillima-Chiliotrichium diffusum
Tracheophyta	Magnoliopsida	Asterales	Compositae/Asteraceae	Chiliotrichum	diffusum	Chiliotrichum diffusum	Patagonian Steppe	Shrub layer	Chiliotrichietum difusii
Tracheophyta	Magnoliopsida	Asterales	Compositae/Asteraceae	Chiliotrichum	diffusum	Chiliotrichum diffusum	Patagonian Steppe	Shrub layer	Empetretum rubrii
Tracheophyta	Magnoliopsida	Asterales	Compositae/Asteraceae	Chiliotrichum	diffusum	Chiliotrichum diffusum	Patagonian Steppe	Herbaceous layer	Comunidades Arbustivas de Vegas y Praderas Higrofiticas
Tracheophyta	Magnoliopsida	Asterales	Compositae/Asteraceae	Chiliotrichum	diffusum	Chiliotrichum diffusum	Patagonian Steppe	Shrub layer	Maytenus magellanica-Drimys winteri
Tracheophyta	Magnoliopsida	Asterales	Compositae/Asteraceae	Chiliotrichum	diffusum	Chiliotrichum diffusum	Deciduous Magellanic Forest	Shrub layer	Nothofagetum pumilii
Tracheophyta	Magnoliopsida	Asterales	Compositae/Asteraceae	Chiliotrichum	diffusum	Chiliotrichum diffusum	Deciduous Magellanic Forest	Shrub layer	Nothofagetum antarticae
Tracheophyta	Magnoliopsida	Asterales	Compositae/Asteraceae	Chiliotrichum	diffusum	Chiliotrichum diffusum	Evergreen Magellanic Forest	Shrub layer	Nothofagus betuloides - N. pumilio
Tracheophyta	Magnoliopsida	Asterales	Compositae/Asteraceae	Chiliotrichum	diffusum	Chiliotrichum diffusum	Evergreen Magellanic Forest	Shrub layer	Nothofagetum betuloidis
Tracheophyta	Magnoliopsida	Asterales	Compositae/Asteraceae	Chiliotrichum	diffusum	Chiliotrichum diffusum	Evergreen Magellanic Forest	Shrub layer	Nothofagus betuloides - Drimys winteri
Tracheophyta	Magnoliopsida	Asterales	Compositae/Asteraceae	Chiliotrichum	diffusum	Chiliotrichum diffusum	Evergreen Magellanic Forest	Shrub layer	Nothofagus betuloides - Drimys winteri - Raukaua laetevirens
Tracheophyta	Magnoliopsida	Asterales	Compositae/Asteraceae	Chiliotrichum	diffusum	Chiliotrichum diffusum	Magellanic Tundra	Shrub layer	Sphagnetum magellanicii
Tracheophyta	Magnoliopsida	Asterales	Compositae/Asteraceae	Chiliotrichum	diffusum	Chiliotrichum diffusum	Magellanic Tundra	Shrub layer	Marsippospermetum grandiflorii
Tracheophyta	Magnoliopsida	Asterales	Compositae/Asteraceae	Chiliotrichum	diffusum	Chiliotrichum diffusum	Magellanic Tundra	Shrub layer	Turbal elevado de Hepaticas
Tracheophyta	Magnoliopsida	Asterales	Compositae/Asteraceae	Chiliotrichum	diffusum	Chiliotrichum diffusum	Magellanic Tundra	Shrub layer	Donatietum fascicularis
Tracheophyta	Magnoliopsida	Asterales	Compositae/Asteraceae	Chiliotrichum	diffusum	Chiliotrichum diffusum	Magellanic Tundra	Shrub layer	Tundra de Briofita y Arbustos Enanos
Tracheophyta	Magnoliopsida	Asterales	Compositae/Asteraceae	Chiliotrichum	diffusum	Chiliotrichum diffusum	Magellanic Tundra	Shrub layer	Pilgerodendretum uviferae
Tracheophyta	Magnoliopsida	Asterales	Compositae/Asteraceae	Eriachaenium	magellanicum	Eriachaenium magellanicum	Patagonian Steppe	Herbaceous layer	Eriachenietum magellanicii
Tracheophyta	Magnoliopsida	Asterales	Compositae/Asteraceae	Erigeron	myosotis	Erigeron myosotis	Patagonian Steppe	Herbaceous layer	Festucetum gracillimae
Tracheophyta	Magnoliopsida	Asterales	Compositae/Asteraceae	Erigeron	myosotis	Erigeron myosotis	Patagonian Steppe	Herbaceous layer	Festuca gracillima-Chiliotrichium diffusum
Tracheophyta	Magnoliopsida	Asterales	Compositae/Asteraceae	Erigeron	myosotis	Erigeron myosotis	Patagonian Steppe	Herbaceous layer	Chiliotrichietum difusii
Tracheophyta	Magnoliopsida	Asterales	Compositae/Asteraceae	Erigeron	myosotis	Erigeron myosotis	Patagonian Steppe	Herbaceous layer	Gunneretum magellanicae
Tracheophyta	Magnoliopsida	Asterales	Compositae/Asteraceae	Erigeron	myosotis	Erigeron myosotis	Patagonian Steppe	Herbaceous layer	Deschampietum antarticae
Tracheophyta	Magnoliopsida	Asterales	Compositae/Asteraceae	Erigeron	myosotis	Erigeron myosotis	Patagonian Steppe	Herbaceous layer	Comunidades Arbustivas de Vegas y Praderas Higrofiticas
Tracheophyta	Magnoliopsida	Asterales	Compositae/Asteraceae	Erigeron	patagonicus	Erigeron patagonicus	Patagonian Steppe	Herbaceous layer	Festucetum gracillimae
Tracheophyta	Magnoliopsida	Asterales	Compositae/Asteraceae	Erigeron	patagonicus	Erigeron patagonicus	Patagonian Steppe	Herbaceous layer	Chiliotrichietum difusii
Tracheophyta	Magnoliopsida	Asterales	Compositae/Asteraceae	Gamochaeta	americana	Gamochaeta americana	Patagonian Steppe	Herbaceous layer	Festucetum gracillimae
Tracheophyta	Magnoliopsida	Asterales	Compositae/Asteraceae	Gamochaeta	americana	Gamochaeta americana	Patagonian Steppe	Herbaceous layer	Festuca gracillima-Stipetum
Tracheophyta	Magnoliopsida	Asterales	Compositae/Asteraceae	Gamochaeta	chamissonis	Gamochaeta chamissonis	Patagonian Steppe	Herbaceous layer	Chiliotrichietum difusii
Tracheophyta	Magnoliopsida	Asterales	Compositae/Asteraceae	Gamochaeta	chamissonis	Gamochaeta chamissonis	Patagonian Steppe	Herbaceous layer	Empetretum rubrii
Tracheophyta	Magnoliopsida	Asterales	Compositae/Asteraceae	Gamochaeta	spiciformis	Gamochaeta spiciformis	Patagonian Steppe	Herbaceous layer	Festucetum gracillimae
Tracheophyta	Magnoliopsida	Asterales	Compositae/Asteraceae	Gamochaeta	spiciformis	Gamochaeta spiciformis	Patagonian Steppe	Herbaceous layer	Festuca gracillima-Stipetum
Tracheophyta	Magnoliopsida	Asterales	Compositae/Asteraceae	Gamochaeta	spiciformis	Gamochaeta spiciformis	Patagonian Steppe	Herbaceous layer	Festuca gracillima-Chiliotrichium diffusum
Tracheophyta	Magnoliopsida	Asterales	Compositae/Asteraceae	Gamochaeta	spiciformis	Gamochaeta spiciformis	Patagonian Steppe	Herbaceous layer	Chiliotrichietum difusii
Tracheophyta	Magnoliopsida	Asterales	Compositae/Asteraceae	Haplopappus	spp.	Haplopappus spp.	Patagonian Steppe	Herbaceous layer	Eriachenietum magellanicii
Tracheophyta	Magnoliopsida	Asterales	Compositae/Asteraceae	Hypochaeris	palustris	Hypochaeris palustris	Magellanic Tundra	Herbaceous layer	Schoenelum antarcticis
Tracheophyta	Magnoliopsida	Asterales	Compositae/Asteraceae	Hypochaeris	spp.	Hypochaeris spp.	Patagonian Steppe	Herbaceous layer	Festucetum gracillimae
Tracheophyta	Magnoliopsida	Asterales	Compositae/Asteraceae	Hypochaeris	spp.	Hypochaeris spp.	Patagonian Steppe	Herbaceous layer	Festucetum gracillimae
Tracheophyta	Magnoliopsida	Asterales	Compositae/Asteraceae	Hypochaeris	spp.	Hypochaeris spp.	Patagonian Steppe	Herbaceous layer	Festuca gracillima-Stipetum
Tracheophyta	Magnoliopsida	Asterales	Compositae/Asteraceae	Hypochaeris	spp.	Hypochaeris spp.	Patagonian Steppe	Herbaceous layer	Festuca gracillima-Chiliotrichium diffusum
Tracheophyta	Magnoliopsida	Asterales	Compositae/Asteraceae	Hypochaeris	spp.	Hypochaeris spp.	Patagonian Steppe	Herbaceous layer	Chiliotrichietum difusii
Tracheophyta	Magnoliopsida	Asterales	Compositae/Asteraceae	Hypochaeris	spp.	Hypochaeris spp.	Patagonian Steppe	Herbaceous layer	Chiliotrichietum difusii
Tracheophyta	Magnoliopsida	Asterales	Compositae/Asteraceae	Hypochaeris	spp.	Hypochaeris spp.	Patagonian Steppe	Herbaceous layer	Comunidades psammofitas litorales xeromorficas
Tracheophyta	Magnoliopsida	Asterales	Compositae/Asteraceae	Hypochaeris	spp.	Hypochaeris spp.	Patagonian Steppe	Herbaceous layer	Gunneretum magellanicae
Tracheophyta	Magnoliopsida	Asterales	Compositae/Asteraceae	Hypochaeris	spp.	Hypochaeris spp.	Patagonian Steppe	Herbaceous layer	Gunneretum magellanicae
Tracheophyta	Magnoliopsida	Asterales	Compositae/Asteraceae	Hypochaeris	spp.	Hypochaeris spp.	Patagonian Steppe	Herbaceous layer	Caricetum canescentis
Tracheophyta	Magnoliopsida	Asterales	Compositae/Asteraceae	Hypochaeris	spp.	Hypochaeris spp.	Patagonian Steppe	Herbaceous layer	Caricetum canescentis
Tracheophyta	Magnoliopsida	Asterales	Compositae/Asteraceae	Hypochaeris	spp.	Hypochaeris spp.	Patagonian Steppe	Herbaceous layer	Deschampietum antarticae
Tracheophyta	Magnoliopsida	Asterales	Compositae/Asteraceae	Hypochaeris	spp.	Hypochaeris spp.	Patagonian Steppe	Herbaceous layer	Deschampietum antarticae
Tracheophyta	Magnoliopsida	Asterales	Compositae/Asteraceae	Hypochaeris	spp.	Hypochaeris spp.	Patagonian Steppe	Herbaceous layer	Comunidades Arbustivas de Vegas y Praderas Higrofiticas
Tracheophyta	Magnoliopsida	Asterales	Compositae/Asteraceae	Hypochaeris	spp.	Hypochaeris spp.	Patagonian Steppe	Herbaceous layer	Comunidades Arbustivas de Vegas y Praderas Higrofiticas
Tracheophyta	Magnoliopsida	Asterales	Compositae/Asteraceae	Inula	ciliaris	Inula ciliaris	Patagonian Steppe	Herbaceous layer	Festuca gracillima-Chiliotrichium diffusum
Tracheophyta	Magnoliopsida	Asterales	Compositae/Asteraceae	Inula	ciliaris	Inula ciliaris	Patagonian Steppe	Herbaceous layer	Chiliotrichietum difusii
Tracheophyta	Magnoliopsida	Asterales	Compositae/Asteraceae	Inula	ciliaris	Inula ciliaris	Deciduous Magellanic Forest	Herbaceous layer	Nothofagetum pumilii
Tracheophyta	Magnoliopsida	Asterales	Compositae/Asteraceae	Lagenophora	spp.	Lagenophora spp.	Deciduous Magellanic Forest	Herbaceous layer	Nothofagetum pumilii
Tracheophyta	Magnoliopsida	Asterales	Compositae/Asteraceae	Lagenophora	spp.	Lagenophora spp.	Evergreen Magellanic Forest	Herbaceous layer	Nothofagus betuloides - N. pumilio
Tracheophyta	Magnoliopsida	Asterales	Compositae/Asteraceae	Lagenophora	spp.	Lagenophora spp.	Evergreen Magellanic Forest	Herbaceous layer	Nothofagus betuloides - N. pumilio
Tracheophyta	Magnoliopsida	Asterales	Compositae/Asteraceae	Lagenophora	spp.	Lagenophora spp.	Evergreen Magellanic Forest	Herbaceous layer	Nothofagetum betuloidis
Tracheophyta	Magnoliopsida	Asterales	Compositae/Asteraceae	Lagenophora	spp.	Lagenophora spp.	Evergreen Magellanic Forest	Herbaceous layer	Nothofagetum betuloidis
Tracheophyta	Magnoliopsida	Asterales	Compositae/Asteraceae	Lagenophora	spp.	Lagenophora spp.	Evergreen Magellanic Forest	Herbaceous layer	Nothofagus betuloides - Drimys winteri
Tracheophyta	Magnoliopsida	Asterales	Compositae/Asteraceae	Lagenophora	spp.	Lagenophora spp.	Evergreen Magellanic Forest	Herbaceous layer	Nothofagus betuloides - Drimys winteri
Tracheophyta	Magnoliopsida	Asterales	Compositae/Asteraceae	Lagenophora	spp.	Lagenophora spp.	Magellanic Tundra	Herbaceous layer	Donatietum fascicularis
Tracheophyta	Magnoliopsida	Asterales	Compositae/Asteraceae	Lepidophyllum	cupressiforme	Lepidophyllum cupressiforme	Patagonian Steppe	Shrub layer	Festucetum gracillimae
Tracheophyta	Magnoliopsida	Asterales	Compositae/Asteraceae	Lepidophyllum	cupressiforme	Lepidophyllum cupressiforme	Patagonian Steppe	Shrub layer	Festuca gracillima-Stipetum
Tracheophyta	Magnoliopsida	Asterales	Compositae/Asteraceae	Lepidophyllum	cupressiforme	Lepidophyllum cupressiforme	Patagonian Steppe	Shrub layer	Lepidophylletum cupressiforme
Tracheophyta	Magnoliopsida	Asterales	Compositae/Asteraceae	Lepidophyllum	cupressiforme	Lepidophyllum cupressiforme	Patagonian Steppe	Herbaceous layer	Comunidades psammofitas litorales xeromorficas
Tracheophyta	Magnoliopsida	Asterales	Compositae/Asteraceae	Leptinella	scariosa	Leptinella scariosa	Patagonian Steppe	Herbaceous layer	Festucetum gracillimae
Tracheophyta	Magnoliopsida	Asterales	Compositae/Asteraceae	Leptinella	scariosa	Leptinella scariosa	Patagonian Steppe	Herbaceous layer	Festuca gracillima-Chiliotrichium diffusum
Tracheophyta	Magnoliopsida	Asterales	Compositae/Asteraceae	Leptinella	scariosa	Leptinella scariosa	Patagonian Steppe	Herbaceous layer	Chiliotrichietum difusii
Tracheophyta	Magnoliopsida	Asterales	Compositae/Asteraceae	Leptinella	scariosa	Leptinella scariosa	Patagonian Steppe	Herbaceous layer	Gunneretum magellanicae
Tracheophyta	Magnoliopsida	Asterales	Compositae/Asteraceae	Leptinella	scariosa	Leptinella scariosa	Patagonian Steppe	Herbaceous layer	Caricetum canescentis
Tracheophyta	Magnoliopsida	Asterales	Compositae/Asteraceae	Leptinella	scariosa	Leptinella scariosa	Patagonian Steppe	Herbaceous layer	Deschampietum antarticae
Tracheophyta	Magnoliopsida	Asterales	Compositae/Asteraceae	Leptinella	scariosa	Leptinella scariosa	Patagonian Steppe	Herbaceous layer	Comunidades Arbustivas de Vegas y Praderas Higrofiticas
Tracheophyta	Magnoliopsida	Asterales	Compositae/Asteraceae	Leptinella	scariosa	Leptinella scariosa	Patagonian Steppe	Herbaceous layer	Maytenus magellanica-Drimys winteri
Tracheophyta	Magnoliopsida	Asterales	Compositae/Asteraceae	Leptinella	scariosa	Leptinella scariosa	Deciduous Magellanic Forest	Herbaceous layer	Nothofagetum pumilii
Tracheophyta	Magnoliopsida	Asterales	Compositae/Asteraceae	Leptinella	scariosa	Leptinella scariosa	Deciduous Magellanic Forest	Herbaceous layer	Nothofagetum antarticae
Tracheophyta	Magnoliopsida	Asterales	Compositae/Asteraceae	Leptinella	scariosa	Leptinella scariosa	Evergreen Magellanic Forest	Herbaceous layer	Nothofagus betuloides - N. pumilio
Tracheophyta	Magnoliopsida	Asterales	Compositae/Asteraceae	Leptinella	scariosa	Leptinella scariosa	Evergreen Magellanic Forest	Herbaceous layer	Nothofagetum betuloidis
Tracheophyta	Magnoliopsida	Asterales	Compositae/Asteraceae	Leucheria	panniculata	Leucheria panniculata	Patagonian Steppe	Herbaceous layer	Chiliotrichietum difusii
Tracheophyta	Magnoliopsida	Asterales	Compositae/Asteraceae	Leucheria	purpurea	Leucheria purpurea	Patagonian Steppe	Herbaceous layer	Festuca gracillima-Stipetum
Tracheophyta	Magnoliopsida	Asterales	Compositae/Asteraceae	Leucheria	spp.	Leucheria spp.	Patagonian Steppe	Herbaceous layer	Festucetum gracillimae
Tracheophyta	Magnoliopsida	Asterales	Compositae/Asteraceae	Leucheria	spp.	Leucheria spp.	Patagonian Steppe	Herbaceous layer	Festuca gracillima-Stipetum
Tracheophyta	Magnoliopsida	Asterales	Compositae/Asteraceae	Leucheria	spp.	Leucheria spp.	Patagonian Steppe	Herbaceous layer	Festuca gracillima-Chiliotrichium diffusum
Tracheophyta	Magnoliopsida	Asterales	Compositae/Asteraceae	Leucheria	spp.	Leucheria spp.	Patagonian Steppe	Herbaceous layer	Chiliotrichietum difusii
Tracheophyta	Magnoliopsida	Asterales	Compositae/Asteraceae	Leucheria	spp.	Leucheria spp.	Deciduous Magellanic Forest	Herbaceous layer	Nothofagetum pumilii
Tracheophyta	Magnoliopsida	Asterales	Compositae/Asteraceae	Leucheria	suaveolens	Leucheria suaveolens	Magellanic Tundra	Herbaceous layer	Bolax gummifera-Azorella selago
Tracheophyta	Magnoliopsida	Asterales	Compositae/Asteraceae	Macrachaenium	gracile	Macrachaenium gracile	Patagonian Steppe	Herbaceous layer	Maytenus magellanica-Drimys winteri
Tracheophyta	Magnoliopsida	Asterales	Compositae/Asteraceae	Macrachaenium	gracile	Macrachaenium gracile	Deciduous Magellanic Forest	Herbaceous layer	Nothofagetum pumilii
Tracheophyta	Magnoliopsida	Asterales	Compositae/Asteraceae	Macrachaenium	gracile	Macrachaenium gracile	Deciduous Magellanic Forest	Herbaceous layer	Nothofagetum antarticae
Tracheophyta	Magnoliopsida	Asterales	Compositae/Asteraceae	Macrachaenium	gracile	Macrachaenium gracile	Evergreen Magellanic Forest	Herbaceous layer	Nothofagus betuloides - N. pumilio
Tracheophyta	Magnoliopsida	Asterales	Compositae/Asteraceae	Macrachaenium	gracile	Macrachaenium gracile	Evergreen Magellanic Forest	Herbaceous layer	Nothofagetum betuloidis
Tracheophyta	Magnoliopsida	Asterales	Compositae/Asteraceae	Madia	sativa	Madia sativa	Patagonian Steppe	Herbaceous layer	Chiliotrichietum difusii
Tracheophyta	Magnoliopsida	Asterales	Compositae/Asteraceae	Nardophyllum	bryoides	Nardophyllum bryoides	Patagonian Steppe	Higher layer	Lepidophylletum cupressiforme
Tracheophyta	Magnoliopsida	Asterales	Compositae/Asteraceae	Nardophyllum	obtusifolium	Nardophyllum obtusifolium	Patagonian Steppe	Herbaceous layer	Festuca gracillima-Stipetum
Tracheophyta	Magnoliopsida	Asterales	Compositae/Asteraceae	Nardophyllum	obtusifolium	Nardophyllum obtusifolium	Patagonian Steppe	Sub-shrub layer	Empetretum rubrii
Tracheophyta	Magnoliopsida	Asterales	Compositae/Asteraceae	Nardophyllum	obtusifolium	Nardophyllum obtusifolium	Patagonian Steppe	Herbaceous layer	Comunidades psammofitas litorales xeromorficas
Tracheophyta	Magnoliopsida	Asterales	Compositae/Asteraceae	Nassauvia	aculeata	Nassauvia aculeata	Patagonian Steppe	Herbaceous layer	Festucetum gracillimae
Tracheophyta	Magnoliopsida	Asterales	Compositae/Asteraceae	Nassauvia	aculeata	Nassauvia aculeata	Patagonian Steppe	Herbaceous layer	Festuca gracillima-Stipetum
Tracheophyta	Magnoliopsida	Asterales	Compositae/Asteraceae	Nassauvia	darwinii	Nassauvia darwinii	Patagonian Steppe	Herbaceous layer	Festucetum gracillimae
Tracheophyta	Magnoliopsida	Asterales	Compositae/Asteraceae	Nassauvia	darwinii	Nassauvia darwinii	Patagonian Steppe	Herbaceous layer	Festuca gracillima-Stipetum
Tracheophyta	Magnoliopsida	Asterales	Compositae/Asteraceae	Nassauvia	darwinii	Nassauvia darwinii	Patagonian Steppe	Herbaceous layer	Empetretum rubrii
Tracheophyta	Magnoliopsida	Asterales	Compositae/Asteraceae	Perezia	lactucoides	Perezia lactucoides	Magellanic Tundra	Herbaceous layer	Sphagnetum magellanicii
Tracheophyta	Magnoliopsida	Asterales	Compositae/Asteraceae	Perezia	lactucoides	Perezia lactucoides	Magellanic Tundra	Herbaceous layer	Donatietum fascicularis
Tracheophyta	Magnoliopsida	Asterales	Compositae/Asteraceae	Perezia	lactucoides	Perezia lactucoides	Magellanic Tundra	Herbaceous layer	Bolax gummifera-Azorella selago
Tracheophyta	Magnoliopsida	Asterales	Compositae/Asteraceae	Perezia	lactucoides	Perezia lactucoides	Magellanic Tundra	Herbaceous layer	Schoenelum antarcticis
Tracheophyta	Magnoliopsida	Asterales	Compositae/Asteraceae	Perezia	lactucoides	Perezia lactucoides	Magellanic Tundra	Herbaceous layer	Pilgerodendretum uviferae
Tracheophyta	Magnoliopsida	Asterales	Compositae/Asteraceae	Perezia	pilifera	Perezia pilifera	Patagonian Steppe	Herbaceous layer	Festucetum gracillimae
Tracheophyta	Magnoliopsida	Asterales	Compositae/Asteraceae	Perezia	recurvata	Perezia recurvata	Patagonian Steppe	Herbaceous layer	Festucetum gracillimae
Tracheophyta	Magnoliopsida	Asterales	Compositae/Asteraceae	Perezia	recurvata	Perezia recurvata	Patagonian Steppe	Herbaceous layer	Festuca gracillima-Stipetum
Tracheophyta	Magnoliopsida	Asterales	Compositae/Asteraceae	Perezia	recurvata	Perezia recurvata	Patagonian Steppe	Herbaceous layer	Festuca gracillima-Chiliotrichium diffusum
Tracheophyta	Magnoliopsida	Asterales	Compositae/Asteraceae	Perezia	recurvata	Perezia recurvata	Patagonian Steppe	Herbaceous layer	Chiliotrichietum difusii
Tracheophyta	Magnoliopsida	Asterales	Compositae/Asteraceae	Perezia	recurvata	Perezia recurvata	Patagonian Steppe	Herbaceous layer	Empetretum rubrii
Tracheophyta	Magnoliopsida	Asterales	Compositae/Asteraceae	Perezia	recurvata	Perezia recurvata	Deciduous Magellanic Forest	Herbaceous layer	Nothofagetum pumilii
Tracheophyta	Magnoliopsida	Asterales	Compositae/Asteraceae	Perezia	recurvata	Perezia recurvata	Deciduous Magellanic Forest	Herbaceous layer	Nothofagetum antarticae
Tracheophyta	Magnoliopsida	Asterales	Compositae/Asteraceae	Perezia	spp.	Perezia spp.	Evergreen Magellanic Forest	Herbaceous layer	Nothofagetum betuloidis
Tracheophyta	Magnoliopsida	Asterales	Compositae/Asteraceae	Perezia	spp.	Perezia spp.	Evergreen Magellanic Forest	Herbaceous layer	Nothofagus betuloides - Drimys winteri - Raukaua laetevirens
Tracheophyta	Magnoliopsida	Asterales	Compositae/Asteraceae	Perezia	spp.	Perezia spp.	Magellanic Tundra	Herbaceous layer	Sphagnetum magellanicii
Tracheophyta	Magnoliopsida	Asterales	Compositae/Asteraceae	Perezia	spp.	Perezia spp.	Magellanic Tundra	Herbaceous layer	Turbal elevado de Hepaticas
Tracheophyta	Magnoliopsida	Asterales	Compositae/Asteraceae	Perezia	spp.	Perezia spp.	Magellanic Tundra	Herbaceous layer	Donatietum fascicularis
Tracheophyta	Magnoliopsida	Asterales	Compositae/Asteraceae	Perezia	spp.	Perezia spp.	Magellanic Tundra	Herbaceous layer	Bolax gummifera-Azorella selago
Tracheophyta	Magnoliopsida	Asterales	Compositae/Asteraceae	Perezia	spp.	Perezia spp.	Magellanic Tundra	Herbaceous layer	Tundra de Briofita y Arbustos Enanos
Tracheophyta	Magnoliopsida	Asterales	Compositae/Asteraceae	Perezia	spp.	Perezia spp.	Magellanic Tundra	Herbaceous layer	Schoenelum antarcticis
Tracheophyta	Magnoliopsida	Asterales	Compositae/Asteraceae	Perezia	spp.	Perezia spp.	Magellanic Tundra	Herbaceous layer	Pilgerodendretum uviferae
Tracheophyta	Magnoliopsida	Asterales	Compositae/Asteraceae	Perezia	spp.	Perezia spp.	Magellanic Tundra	Herbaceous layer	Nano-betuloido-Schoenelum antarcticae
Tracheophyta	Magnoliopsida	Asterales	Compositae/Asteraceae	Perezia	spp.	Perezia spp.	Magellanic Tundra	Herbaceous layer	Escallonia-Pernettyetum pumilae
Tracheophyta	Magnoliopsida	Asterales	Compositae/Asteraceae	Senecio	acanthifolius	Senecio acanthifolius	Deciduous Magellanic Forest	Herbaceous layer	Nothofagetum pumilii
Tracheophyta	Magnoliopsida	Asterales	Compositae/Asteraceae	Senecio	acanthifolius	Senecio acanthifolius	Deciduous Magellanic Forest	Herbaceous layer	Nothofagetum antarticae
Tracheophyta	Magnoliopsida	Asterales	Compositae/Asteraceae	Senecio	acanthifolius	Senecio acanthifolius	Evergreen Magellanic Forest	Herbaceous layer	Nothofagus betuloides - N. pumilio
Tracheophyta	Magnoliopsida	Asterales	Compositae/Asteraceae	Senecio	acanthifolius	Senecio acanthifolius	Evergreen Magellanic Forest	Herbaceous layer	Nothofagetum betuloidis
Tracheophyta	Magnoliopsida	Asterales	Compositae/Asteraceae	Senecio	acanthifolius	Senecio acanthifolius	Evergreen Magellanic Forest	Herbaceous layer	Nothofagus betuloides - Drimys winteri
Tracheophyta	Magnoliopsida	Asterales	Compositae/Asteraceae	Senecio	acanthifolius	Senecio acanthifolius	Evergreen Magellanic Forest	Herbaceous layer	Nothofagus betuloides - Drimys winteri - Raukaua laetevirens
Tracheophyta	Magnoliopsida	Asterales	Compositae/Asteraceae	Senecio	acanthifolius	Senecio acanthifolius	Magellanic Tundra	Herbaceous layer	Pilgerodendretum uviferae
Tracheophyta	Magnoliopsida	Asterales	Compositae/Asteraceae	Senecio	filaginoides	Senecio filaginoides	Patagonian Steppe	Herbaceous layer	Festucetum gracillimae
Tracheophyta	Magnoliopsida	Asterales	Compositae/Asteraceae	Senecio	filaginoides	Senecio filaginoides	Patagonian Steppe	Herbaceous layer	Chiliotrichietum difusii
Tracheophyta	Magnoliopsida	Asterales	Compositae/Asteraceae	Senecio	kingii	Senecio kingii	Patagonian Steppe	Higher layer	Festucetum gracillimae
Tracheophyta	Magnoliopsida	Asterales	Compositae/Asteraceae	Senecio	kingii	Senecio kingii	Patagonian Steppe	Herbaceous layer	Festucetum gracillimae
Tracheophyta	Magnoliopsida	Asterales	Compositae/Asteraceae	Senecio	kingii	Senecio kingii	Patagonian Steppe	Herbaceous layer	Festuca gracillima-Stipetum
Tracheophyta	Magnoliopsida	Asterales	Compositae/Asteraceae	Senecio	kingii	Senecio kingii	Patagonian Steppe	Herbaceous layer	Festuca gracillima-Chiliotrichium diffusum
Tracheophyta	Magnoliopsida	Asterales	Compositae/Asteraceae	Senecio	kingii	Senecio kingii	Patagonian Steppe	Herbaceous layer	Chiliotrichietum difusii
Tracheophyta	Magnoliopsida	Asterales	Compositae/Asteraceae	Senecio	kingii	Senecio kingii	Deciduous Magellanic Forest	Herbaceous layer	Nothofagetum antarticae
Tracheophyta	Magnoliopsida	Asterales	Compositae/Asteraceae	Senecio	leucomallus	Senecio leucomallus	Patagonian Steppe	Herbaceous layer	Comunidades psammofitas litorales xeromorficas
Tracheophyta	Magnoliopsida	Asterales	Compositae/Asteraceae	Senecio	magellanicus	Senecio magellanicus	Patagonian Steppe	Herbaceous layer	Festucetum gracillimae
Tracheophyta	Magnoliopsida	Asterales	Compositae/Asteraceae	Senecio	magellanicus	Senecio magellanicus	Patagonian Steppe	Herbaceous layer	Chiliotrichietum difusii
Tracheophyta	Magnoliopsida	Asterales	Compositae/Asteraceae	Senecio	magellanicus	Senecio magellanicus	Deciduous Magellanic Forest	Herbaceous layer	Nothofagetum pumilii
Tracheophyta	Magnoliopsida	Asterales	Compositae/Asteraceae	Senecio	magellanicus	Senecio magellanicus	Deciduous Magellanic Forest	Herbaceous layer	Nothofagetum antarticae
Tracheophyta	Magnoliopsida	Asterales	Compositae/Asteraceae	Senecio	miser	Senecio miser	Patagonian Steppe	Herbaceous layer	Festucetum gracillimae
Tracheophyta	Magnoliopsida	Asterales	Compositae/Asteraceae	Senecio	miser	Senecio miser	Patagonian Steppe	Herbaceous layer	Festuca gracillima-Stipetum
Tracheophyta	Magnoliopsida	Asterales	Compositae/Asteraceae	Senecio	patagonicus	Senecio patagonicus	Patagonian Steppe	Shrub layer	Festucetum gracillimae
Tracheophyta	Magnoliopsida	Asterales	Compositae/Asteraceae	Senecio	patagonicus	Senecio patagonicus	Patagonian Steppe	Shrub layer	Festuca gracillima-Stipetum
Tracheophyta	Magnoliopsida	Asterales	Compositae/Asteraceae	Senecio	patagonicus	Senecio patagonicus	Patagonian Steppe	Shrub layer	Festuca gracillima-Chiliotrichium diffusum
Tracheophyta	Magnoliopsida	Asterales	Compositae/Asteraceae	Senecio	patagonicus	Senecio patagonicus	Patagonian Steppe	Shrub layer	Empetretum rubrii
Tracheophyta	Magnoliopsida	Asterales	Compositae/Asteraceae	Senecio	patagonicus	Senecio patagonicus	Patagonian Steppe	Shrub layer	Lepidophylletum cupressiforme
Tracheophyta	Magnoliopsida	Asterales	Compositae/Asteraceae	Senecio	patagonicus	Senecio patagonicus	Patagonian Steppe	Herbaceous layer	Comunidades psammofitas litorales xeromorficas
Tracheophyta	Magnoliopsida	Asterales	Compositae/Asteraceae	Senecio	smithii	Senecio smithii	Patagonian Steppe	Herbaceous layer	Gunneretum magellanicae
Tracheophyta	Magnoliopsida	Asterales	Compositae/Asteraceae	Senecio	smithii	Senecio smithii	Patagonian Steppe	Herbaceous layer	Comunidades Arbustivas de Vegas y Praderas Higrofiticas
Tracheophyta	Magnoliopsida	Asterales	Compositae/Asteraceae	Senecio	smithii	Senecio smithii	Deciduous Magellanic Forest	Herbaceous layer	Nothofagetum pumilii
Tracheophyta	Magnoliopsida	Asterales	Compositae/Asteraceae	Senecio	smithii	Senecio smithii	Evergreen Magellanic Forest	Herbaceous layer	Nothofagus betuloides - N. pumilio
Tracheophyta	Magnoliopsida	Asterales	Compositae/Asteraceae	Senecio	smithii	Senecio smithii	Evergreen Magellanic Forest	Herbaceous layer	Nothofagetum betuloidis
Tracheophyta	Magnoliopsida	Asterales	Compositae/Asteraceae	Senecio	tricuspidatus	Senecio tricuspidatus	Patagonian Steppe	Herbaceous layer	Festucetum gracillimae
Tracheophyta	Magnoliopsida	Asterales	Compositae/Asteraceae	Senecio	tricuspidatus	Senecio tricuspidatus	Patagonian Steppe	Herbaceous layer	Festuca gracillima-Stipetum
Tracheophyta	Magnoliopsida	Asterales	Compositae/Asteraceae	Senecio	trifurcatus	Senecio trifurcatus	Magellanic Tundra	Herbaceous layer	Sphagnetum magellanicii
Tracheophyta	Magnoliopsida	Asterales	Compositae/Asteraceae	Senecio	trifurcatus	Senecio trifurcatus	Magellanic Tundra	Herbaceous layer	Turbal elevado de Hepaticas
Tracheophyta	Magnoliopsida	Asterales	Compositae/Asteraceae	Senecio	trifurcatus	Senecio trifurcatus	Magellanic Tundra	Herbaceous layer	Donatietum fascicularis
Tracheophyta	Magnoliopsida	Asterales	Compositae/Asteraceae	Senecio	trifurcatus	Senecio trifurcatus	Magellanic Tundra	Herbaceous layer	Schoenelum antarcticis
Tracheophyta	Magnoliopsida	Asterales	Compositae/Asteraceae	Senecio	trifurcatus	Senecio trifurcatus	Magellanic Tundra	Herbaceous layer	Pilgerodendretum uviferae
Tracheophyta	Magnoliopsida	Asterales	Compositae/Asteraceae	Senecio	trifurcatus	Senecio trifurcatus	Magellanic Tundra	Herbaceous layer	Nano-betuloido-Schoenelum antarcticae
Tracheophyta	Magnoliopsida	Asterales	Compositae/Asteraceae	Senecio	trifurcatus	Senecio trifurcatus	Magellanic Tundra	Herbaceous layer	Escallonia-Pernettyetum pumilae
Tracheophyta	Magnoliopsida	Asterales	Compositae/Asteraceae	Senecio	vulgaris	Senecio vulgaris	Patagonian Steppe	Herbaceous layer	Chiliotrichietum difusii
Tracheophyta	Magnoliopsida	Asterales	Compositae/Asteraceae	Symphyotrichum	vahlii	Symphyotrichum vahlii	Patagonian Steppe	Herbaceous layer	Festucetum gracillimae
Tracheophyta	Magnoliopsida	Asterales	Compositae/Asteraceae	Symphyotrichum	vahlii	Symphyotrichum vahlii	Patagonian Steppe	Herbaceous layer	Festuca gracillima-Chiliotrichium diffusum
Tracheophyta	Magnoliopsida	Asterales	Compositae/Asteraceae	Symphyotrichum	vahlii	Symphyotrichum vahlii	Patagonian Steppe	Herbaceous layer	Chiliotrichietum difusii
Tracheophyta	Magnoliopsida	Asterales	Compositae/Asteraceae	Symphyotrichum	vahlii	Symphyotrichum vahlii	Patagonian Steppe	Herbaceous layer	Gunneretum magellanicae
Tracheophyta	Magnoliopsida	Asterales	Compositae/Asteraceae	Symphyotrichum	vahlii	Symphyotrichum vahlii	Patagonian Steppe	Herbaceous layer	Hierochloetum redolentis
Tracheophyta	Magnoliopsida	Asterales	Compositae/Asteraceae	Symphyotrichum	vahlii	Symphyotrichum vahlii	Patagonian Steppe	Herbaceous layer	Deschampietum antarticae
Tracheophyta	Magnoliopsida	Asterales	Compositae/Asteraceae	Symphyotrichum	vahlii	Symphyotrichum vahlii	Patagonian Steppe	Herbaceous layer	Comunidades Arbustivas de Vegas y Praderas Higrofiticas
Tracheophyta	Magnoliopsida	Asterales	Compositae/Asteraceae	Symphyotrichum	vahlii	Symphyotrichum vahlii	Deciduous Magellanic Forest	Herbaceous layer	Nothofagetum pumilii
Tracheophyta	Magnoliopsida	Asterales	Compositae/Asteraceae	Symphyotrichum	vahlii	Symphyotrichum vahlii	Evergreen Magellanic Forest	Herbaceous layer	Nothofagus betuloides - N. pumilio
Tracheophyta	Magnoliopsida	Asterales	Compositae/Asteraceae	Symphyotrichum	vahlii	Symphyotrichum vahlii	Evergreen Magellanic Forest	Herbaceous layer	Nothofagetum betuloidis
Tracheophyta	Magnoliopsida	Asterales	Compositae/Asteraceae	Symphyotrichum	vahlii	Symphyotrichum vahlii	Evergreen Magellanic Forest	Herbaceous layer	Nothofagus betuloides - Drimys winteri
Tracheophyta	Magnoliopsida	Asterales	Compositae/Asteraceae	Symphyotrichum	vahlii	Symphyotrichum vahlii	Evergreen Magellanic Forest	Herbaceous layer	Nothofagus betuloides - Drimys winteri - Raukaua laetevirens
Tracheophyta	Magnoliopsida	Asterales	Compositae/Asteraceae	Taraxacum	gilliesii	Taraxacum gilliesii	Patagonian Steppe	Herbaceous layer	Festucetum gracillimae
Tracheophyta	Magnoliopsida	Asterales	Compositae/Asteraceae	Taraxacum	gilliesii	Taraxacum gilliesii	Patagonian Steppe	Herbaceous layer	Festuca gracillima-Stipetum
Tracheophyta	Magnoliopsida	Asterales	Compositae/Asteraceae	Taraxacum	gilliesii	Taraxacum gilliesii	Patagonian Steppe	Herbaceous layer	Lepidophylletum cupressiforme
Tracheophyta	Magnoliopsida	Asterales	Compositae/Asteraceae	Taraxacum	gilliesii	Taraxacum gilliesii	Patagonian Steppe	Herbaceous layer	Comunidades psammofitas litorales xeromorficas
Tracheophyta	Magnoliopsida	Saxifragales	Crassulaceae	Crassula	moschata	Crassula moschata	Magellanic Tundra	Herbaceous layer	Poetum flabellatae
Tracheophyta	Piniopsida	Pinales	Cupressaceae/Actinostrobaceae/Athrotaxidaceae/Cryptomericaeae/Cunninghamiaceae/Juniperaceae/Metasequoiaceae/Microbiotaceae/Pararaucariaceae/Taiwaniaceae/Tetraclinaceae	Pilgerodendron	uviferum	Pilgerodendron uviferum	Evergreen Magellanic Forest	Tree layer	Nothofagus betuloides - Drimys winteri
Tracheophyta	Piniopsida	Pinales	Cupressaceae/Actinostrobaceae/Athrotaxidaceae/Cryptomericaeae/Cunninghamiaceae/Juniperaceae/Metasequoiaceae/Microbiotaceae/Pararaucariaceae/Taiwaniaceae/Tetraclinaceae	Pilgerodendron	uviferum	Pilgerodendron uviferum	Evergreen Magellanic Forest	Tree layer	Nothofagus betuloides - Drimys winteri - Raukaua laetevirens
Tracheophyta	Piniopsida	Pinales	Cupressaceae/Actinostrobaceae/Athrotaxidaceae/Cryptomericaeae/Cunninghamiaceae/Juniperaceae/Metasequoiaceae/Microbiotaceae/Pararaucariaceae/Taiwaniaceae/Tetraclinaceae	Pilgerodendron	uviferum	Pilgerodendron uviferum	Magellanic Tundra	Shrub layer	Sphagnetum magellanicii
Tracheophyta	Piniopsida	Pinales	Cupressaceae/Actinostrobaceae/Athrotaxidaceae/Cryptomericaeae/Cunninghamiaceae/Juniperaceae/Metasequoiaceae/Microbiotaceae/Pararaucariaceae/Taiwaniaceae/Tetraclinaceae	Pilgerodendron	uviferum	Pilgerodendron uviferum	Magellanic Tundra	Shrub layer	Marsippospermetum grandiflorii
Tracheophyta	Piniopsida	Pinales	Cupressaceae/Actinostrobaceae/Athrotaxidaceae/Cryptomericaeae/Cunninghamiaceae/Juniperaceae/Metasequoiaceae/Microbiotaceae/Pararaucariaceae/Taiwaniaceae/Tetraclinaceae	Pilgerodendron	uviferum	Pilgerodendron uviferum	Magellanic Tundra	Shrub layer	Turbal elevado de Hepaticas
Tracheophyta	Piniopsida	Pinales	Cupressaceae/Actinostrobaceae/Athrotaxidaceae/Cryptomericaeae/Cunninghamiaceae/Juniperaceae/Metasequoiaceae/Microbiotaceae/Pararaucariaceae/Taiwaniaceae/Tetraclinaceae	Pilgerodendron	uviferum	Pilgerodendron uviferum	Magellanic Tundra	Shrub layer	Donatietum fascicularis
Tracheophyta	Piniopsida	Pinales	Cupressaceae/Actinostrobaceae/Athrotaxidaceae/Cryptomericaeae/Cunninghamiaceae/Juniperaceae/Metasequoiaceae/Microbiotaceae/Pararaucariaceae/Taiwaniaceae/Tetraclinaceae	Pilgerodendron	uviferum	Pilgerodendron uviferum	Magellanic Tundra	Shrub layer	Tundra de Briofita y Arbustos Enanos
Tracheophyta	Piniopsida	Pinales	Cupressaceae/Actinostrobaceae/Athrotaxidaceae/Cryptomericaeae/Cunninghamiaceae/Juniperaceae/Metasequoiaceae/Microbiotaceae/Pararaucariaceae/Taiwaniaceae/Tetraclinaceae	Pilgerodendron	uviferum	Pilgerodendron uviferum	Magellanic Tundra	Shrub layer	Schoenelum antarcticis
Tracheophyta	Piniopsida	Pinales	Cupressaceae/Actinostrobaceae/Athrotaxidaceae/Cryptomericaeae/Cunninghamiaceae/Juniperaceae/Metasequoiaceae/Microbiotaceae/Pararaucariaceae/Taiwaniaceae/Tetraclinaceae	Pilgerodendron	uviferum	Pilgerodendron uviferum	Magellanic Tundra	Shrub layer	Pilgerodendretum uviferae
Tracheophyta	Liliopsida	Poales	Cyperaceae/Kobresiaceae	Carex	acaulis	Carex acaulis	Patagonian Steppe	Herbaceous layer	Hordeetum comosii
Tracheophyta	Liliopsida	Poales	Cyperaceae/Kobresiaceae	Carex	acaulis	Carex acaulis	Patagonian Steppe	Herbaceous layer	Gunneretum magellanicae
Tracheophyta	Liliopsida	Poales	Cyperaceae/Kobresiaceae	Carex	acaulis	Carex acaulis	Patagonian Steppe	Herbaceous layer	Caricetum canescentis
Tracheophyta	Liliopsida	Poales	Cyperaceae/Kobresiaceae	Carex	acaulis	Carex acaulis	Patagonian Steppe	Herbaceous layer	Deschampietum antarticae
Tracheophyta	Liliopsida	Poales	Cyperaceae/Kobresiaceae	Carex	acaulis	Carex acaulis	Patagonian Steppe	Herbaceous layer	Comunidades Arbustivas de Vegas y Praderas Higrofiticas
Tracheophyta	Liliopsida	Poales	Cyperaceae/Kobresiaceae	Carex	acutata	Carex acutata	Patagonian Steppe	Herbaceous layer	Hierochloetum redolentis
Tracheophyta	Liliopsida	Poales	Cyperaceae/Kobresiaceae	Carex	acutata	Carex acutata	Patagonian Steppe	Herbaceous layer	Caricetum canescentis
Tracheophyta	Liliopsida	Poales	Cyperaceae/Kobresiaceae	Carex	andersonii	Carex andersonii	Patagonian Steppe	Herbaceous layer	Hierochloetum redolentis
Tracheophyta	Liliopsida	Poales	Cyperaceae/Kobresiaceae	Carex	andersonii	Carex andersonii	Patagonian Steppe	Herbaceous layer	Caricetum canescentis
Tracheophyta	Liliopsida	Poales	Cyperaceae/Kobresiaceae	Carex	atropicta	Carex atropicta	Patagonian Steppe	Herbaceous layer	Festucetum gracillimae
Tracheophyta	Liliopsida	Poales	Cyperaceae/Kobresiaceae	Carex	atropicta	Carex atropicta	Patagonian Steppe	Herbaceous layer	Gunneretum magellanicae
Tracheophyta	Liliopsida	Poales	Cyperaceae/Kobresiaceae	Carex	atropicta	Carex atropicta	Patagonian Steppe	Herbaceous layer	Caricetum canescentis
Tracheophyta	Liliopsida	Poales	Cyperaceae/Kobresiaceae	Carex	atropicta	Carex atropicta	Patagonian Steppe	Herbaceous layer	Comunidades Arbustivas de Vegas y Praderas Higrofiticas
Tracheophyta	Liliopsida	Poales	Cyperaceae/Kobresiaceae	Carex	banksii	Carex banksii	Patagonian Steppe	Herbaceous layer	Gunneretum magellanicae
Tracheophyta	Liliopsida	Poales	Cyperaceae/Kobresiaceae	Carex	banksii	Carex banksii	Patagonian Steppe	Herbaceous layer	Hierochloetum redolentis
Tracheophyta	Liliopsida	Poales	Cyperaceae/Kobresiaceae	Carex	banksii	Carex banksii	Patagonian Steppe	Herbaceous layer	Deschampietum antarticae
Tracheophyta	Liliopsida	Poales	Cyperaceae/Kobresiaceae	Carex	banksii	Carex banksii	Magellanic Tundra	Herbaceous layer	Sphagnetum magellanicii
Tracheophyta	Liliopsida	Poales	Cyperaceae/Kobresiaceae	Carex	banksii	Carex banksii	Magellanic Tundra	Herbaceous layer	Marsippospermetum grandiflorii
Tracheophyta	Liliopsida	Poales	Cyperaceae/Kobresiaceae	Carex	canescens	Carex canescens	Patagonian Steppe	Herbaceous layer	Hordeetum comosii
Tracheophyta	Liliopsida	Poales	Cyperaceae/Kobresiaceae	Carex	canescens	Carex canescens	Patagonian Steppe	Herbaceous layer	Gunneretum magellanicae
Tracheophyta	Liliopsida	Poales	Cyperaceae/Kobresiaceae	Carex	canescens	Carex canescens	Patagonian Steppe	Herbaceous layer	Hierochloetum redolentis
Tracheophyta	Liliopsida	Poales	Cyperaceae/Kobresiaceae	Carex	canescens	Carex canescens	Patagonian Steppe	Herbaceous layer	Caricetum canescentis
Tracheophyta	Liliopsida	Poales	Cyperaceae/Kobresiaceae	Carex	canescens	Carex canescens	Patagonian Steppe	Herbaceous layer	Deschampietum antarticae
Tracheophyta	Liliopsida	Poales	Cyperaceae/Kobresiaceae	Carex	canescens	Carex canescens	Patagonian Steppe	Herbaceous layer	Comunidades Arbustivas de Vegas y Praderas Higrofiticas
Tracheophyta	Liliopsida	Poales	Cyperaceae/Kobresiaceae	Carex	canescens	Carex canescens	Deciduous Magellanic Forest	Herbaceous layer	Nothofagetum pumilii
Tracheophyta	Liliopsida	Poales	Cyperaceae/Kobresiaceae	Carex	canescens	Carex canescens	Deciduous Magellanic Forest	Herbaceous layer	Nothofagetum antarticae
Tracheophyta	Liliopsida	Poales	Cyperaceae/Kobresiaceae	Carex	canescens	Carex canescens	Magellanic Tundra	Herbaceous layer	Sphagnetum magellanicii
Tracheophyta	Liliopsida	Poales	Cyperaceae/Kobresiaceae	Carex	canescens	Carex canescens	Magellanic Tundra	Herbaceous layer	Marsippospermetum grandiflorii
Tracheophyta	Liliopsida	Poales	Cyperaceae/Kobresiaceae	Carex	darwinii	Carex darwinii	Patagonian Steppe	Herbaceous layer	Gunneretum magellanicae
Tracheophyta	Liliopsida	Poales	Cyperaceae/Kobresiaceae	Carex	darwinii	Carex darwinii	Patagonian Steppe	Herbaceous layer	Hierochloetum redolentis
Tracheophyta	Liliopsida	Poales	Cyperaceae/Kobresiaceae	Carex	decidua	Carex decidua	Patagonian Steppe	Herbaceous layer	Hierochloetum redolentis
Tracheophyta	Liliopsida	Poales	Cyperaceae/Kobresiaceae	Carex	fuscula	Carex fuscula	Patagonian Steppe	Herbaceous layer	Caricetum canescentis
Tracheophyta	Liliopsida	Poales	Cyperaceae/Kobresiaceae	Carex	fuscula	Carex fuscula	Patagonian Steppe	Herbaceous layer	Deschampietum antarticae
Tracheophyta	Liliopsida	Poales	Cyperaceae/Kobresiaceae	Carex	gayana	Carex gayana	Patagonian Steppe	Herbaceous layer	Gunneretum magellanicae
Tracheophyta	Liliopsida	Poales	Cyperaceae/Kobresiaceae	Carex	gayana	Carex gayana	Patagonian Steppe	Herbaceous layer	Caricetum canescentis
Tracheophyta	Liliopsida	Poales	Cyperaceae/Kobresiaceae	Carex	gayana	Carex gayana	Patagonian Steppe	Herbaceous layer	Deschampietum antarticae
Tracheophyta	Liliopsida	Poales	Cyperaceae/Kobresiaceae	Carex	macloviana	Carex macloviana	Patagonian Steppe	Herbaceous layer	Festucetum gracillimae
Tracheophyta	Liliopsida	Poales	Cyperaceae/Kobresiaceae	Carex	macloviana	Carex macloviana	Patagonian Steppe	Herbaceous layer	Hordeetum comosii
Tracheophyta	Liliopsida	Poales	Cyperaceae/Kobresiaceae	Carex	macloviana	Carex macloviana	Patagonian Steppe	Herbaceous layer	Gunneretum magellanicae
Tracheophyta	Liliopsida	Poales	Cyperaceae/Kobresiaceae	Carex	macloviana	Carex macloviana	Patagonian Steppe	Herbaceous layer	Caricetum canescentis
Tracheophyta	Liliopsida	Poales	Cyperaceae/Kobresiaceae	Carex	macloviana	Carex macloviana	Patagonian Steppe	Herbaceous layer	Deschampietum antarticae
Tracheophyta	Liliopsida	Poales	Cyperaceae/Kobresiaceae	Carex	macloviana	Carex macloviana	Patagonian Steppe	Herbaceous layer	Comunidades Arbustivas de Vegas y Praderas Higrofiticas
Tracheophyta	Liliopsida	Poales	Cyperaceae/Kobresiaceae	Carex	magellanica	Carex magellanica	Magellanic Tundra	Herbaceous layer	Sphagnetum magellanicii
Tracheophyta	Liliopsida	Poales	Cyperaceae/Kobresiaceae	Carex	magellanica	Carex magellanica	Magellanic Tundra	Herbaceous layer	Marsippospermetum grandiflorii
Tracheophyta	Liliopsida	Poales	Cyperaceae/Kobresiaceae	Carex	magellanica	Carex magellanica	Magellanic Tundra	Herbaceous layer	Bolax gummifera-Azorella selago
Tracheophyta	Liliopsida	Poales	Cyperaceae/Kobresiaceae	Carex	magellanica	Carex magellanica	Magellanic Tundra	Herbaceous layer	Schoenelum antarcticis
Tracheophyta	Liliopsida	Poales	Cyperaceae/Kobresiaceae	Carex	magellanica	Carex magellanica	Magellanic Tundra	Herbaceous layer	Pilgerodendretum uviferae
Tracheophyta	Liliopsida	Poales	Cyperaceae/Kobresiaceae	Carex	maritima	Carex maritima	Patagonian Steppe	Herbaceous layer	Comunidades psammofitas litorales xeromorficas
Tracheophyta	Liliopsida	Poales	Cyperaceae/Kobresiaceae	Carex	microglochin	Carex microglochin	Magellanic Tundra	Herbaceous layer	Sphagnetum magellanicii
Tracheophyta	Liliopsida	Poales	Cyperaceae/Kobresiaceae	Carex	microglochin	Carex microglochin	Magellanic Tundra	Herbaceous layer	Turbal elevado de Hepaticas
Tracheophyta	Liliopsida	Poales	Cyperaceae/Kobresiaceae	Carex	microglochin	Carex microglochin	Magellanic Tundra	Herbaceous layer	Donatietum fascicularis
Tracheophyta	Liliopsida	Poales	Cyperaceae/Kobresiaceae	Carex	microglochin	Carex microglochin	Magellanic Tundra	Herbaceous layer	Tundra de Briofita y Arbustos Enanos
Tracheophyta	Liliopsida	Poales	Cyperaceae/Kobresiaceae	Carex	microglochin	Carex microglochin	Magellanic Tundra	Herbaceous layer	Pilgerodendretum uviferae
Tracheophyta	Liliopsida	Poales	Cyperaceae/Kobresiaceae	Carex	microglochin	Carex microglochin	Magellanic Tundra	Herbaceous layer	Nano-betuloido-Schoenelum antarcticae
Tracheophyta	Liliopsida	Poales	Cyperaceae/Kobresiaceae	Carex	subantarctica	Carex subantarctica	Patagonian Steppe	Herbaceous layer	Hordeetum comosii
Tracheophyta	Liliopsida	Poales	Cyperaceae/Kobresiaceae	Carex	subantarctica	Carex subantarctica	Patagonian Steppe	Herbaceous layer	Gunneretum magellanicae
Tracheophyta	Liliopsida	Poales	Cyperaceae/Kobresiaceae	Carex	subantarctica	Carex subantarctica	Patagonian Steppe	Herbaceous layer	Caricetum canescentis
Tracheophyta	Liliopsida	Poales	Cyperaceae/Kobresiaceae	Carex	subantarctica	Carex subantarctica	Patagonian Steppe	Herbaceous layer	Deschampietum antarticae
Tracheophyta	Liliopsida	Poales	Cyperaceae/Kobresiaceae	Carpha	alpina	Carpha alpina	Magellanic Tundra	Herbaceous layer	Sphagnetum magellanicii
Tracheophyta	Liliopsida	Poales	Cyperaceae/Kobresiaceae	Carpha	alpina	Carpha alpina	Magellanic Tundra	Herbaceous layer	Marsippospermetum grandiflorii
Tracheophyta	Liliopsida	Poales	Cyperaceae/Kobresiaceae	Carpha	alpina	Carpha alpina	Magellanic Tundra	Herbaceous layer	Turbal elevado de Hepaticas
Tracheophyta	Liliopsida	Poales	Cyperaceae/Kobresiaceae	Carpha	schoenoides	Carpha schoenoides	Magellanic Tundra	Herbaceous layer	Donatietum fascicularis
Tracheophyta	Liliopsida	Poales	Cyperaceae/Kobresiaceae	Carpha	schoenoides	Carpha schoenoides	Magellanic Tundra	Herbaceous layer	Bolax gummifera-Azorella selago
Tracheophyta	Liliopsida	Poales	Cyperaceae/Kobresiaceae	Carpha	schoenoides	Carpha schoenoides	Magellanic Tundra	Herbaceous layer	Tundra de Briofita y Arbustos Enanos
Tracheophyta	Liliopsida	Poales	Cyperaceae/Kobresiaceae	Carpha	schoenoides	Carpha schoenoides	Magellanic Tundra	Herbaceous layer	Schoenelum antarcticis
Tracheophyta	Liliopsida	Poales	Cyperaceae/Kobresiaceae	Carpha	schoenoides	Carpha schoenoides	Magellanic Tundra	Herbaceous layer	Pilgerodendretum uviferae
Tracheophyta	Liliopsida	Poales	Cyperaceae/Kobresiaceae	Carpha	schoenoides	Carpha schoenoides	Magellanic Tundra	Herbaceous layer	Nano-betuloido-Schoenelum antarcticae
Tracheophyta	Liliopsida	Poales	Cyperaceae/Kobresiaceae	Eleocharis	albibracteata	Eleocharis albibracteata	Patagonian Steppe	Herbaceous layer	Hordeetum comosii
Tracheophyta	Liliopsida	Poales	Cyperaceae/Kobresiaceae	Eleocharis	albibracteata	Eleocharis albibracteata	Patagonian Steppe	Herbaceous layer	Gunneretum magellanicae
Tracheophyta	Liliopsida	Poales	Cyperaceae/Kobresiaceae	Eleocharis	albibracteata	Eleocharis albibracteata	Patagonian Steppe	Herbaceous layer	Hierochloetum redolentis
Tracheophyta	Liliopsida	Poales	Cyperaceae/Kobresiaceae	Eleocharis	albibracteata	Eleocharis albibracteata	Patagonian Steppe	Herbaceous layer	Caricetum canescentis
Tracheophyta	Liliopsida	Poales	Cyperaceae/Kobresiaceae	Eleocharis	albibracteata	Eleocharis albibracteata	Patagonian Steppe	Herbaceous layer	Deschampietum antarticae
Tracheophyta	Liliopsida	Poales	Cyperaceae/Kobresiaceae	Eleocharis	albibracteata	Eleocharis albibracteata	Patagonian Steppe	Herbaceous layer	Comunidades Arbustivas de Vegas y Praderas Higrofiticas
Tracheophyta	Liliopsida	Poales	Cyperaceae/Kobresiaceae	Isolepis	cernua	Isolepis cernua	Patagonian Steppe	Herbaceous layer	Gunneretum magellanicae
Tracheophyta	Liliopsida	Poales	Cyperaceae/Kobresiaceae	Isolepis	cernua	Isolepis cernua	Patagonian Steppe	Herbaceous layer	Caricetum canescentis
Tracheophyta	Liliopsida	Poales	Cyperaceae/Kobresiaceae	Isolepis	cernua	Isolepis cernua	Patagonian Steppe	Herbaceous layer	Deschampietum antarticae
Tracheophyta	Liliopsida	Poales	Cyperaceae/Kobresiaceae	Oreobolus	obtusangulus	Oreobolus obtusangulus	Magellanic Tundra	Herbaceous layer	Sphagnetum magellanicii
Tracheophyta	Liliopsida	Poales	Cyperaceae/Kobresiaceae	Oreobolus	obtusangulus	Oreobolus obtusangulus	Magellanic Tundra	Herbaceous layer	Turbal elevado de Hepaticas
Tracheophyta	Liliopsida	Poales	Cyperaceae/Kobresiaceae	Oreobolus	obtusangulus	Oreobolus obtusangulus	Magellanic Tundra	Herbaceous layer	Donatietum fascicularis
Tracheophyta	Liliopsida	Poales	Cyperaceae/Kobresiaceae	Oreobolus	obtusangulus	Oreobolus obtusangulus	Magellanic Tundra	Herbaceous layer	Tundra de Briofita y Arbustos Enanos
Tracheophyta	Liliopsida	Poales	Cyperaceae/Kobresiaceae	Oreobolus	obtusangulus	Oreobolus obtusangulus	Magellanic Tundra	Herbaceous layer	Schoenelum antarcticis
Tracheophyta	Liliopsida	Poales	Cyperaceae/Kobresiaceae	Oreobolus	obtusangulus	Oreobolus obtusangulus	Magellanic Tundra	Herbaceous layer	Pilgerodendretum uviferae
Tracheophyta	Liliopsida	Poales	Cyperaceae/Kobresiaceae	Oreobolus	obtusangulus	Oreobolus obtusangulus	Magellanic Tundra	Herbaceous layer	Nano-betuloido-Schoenelum antarcticae
Tracheophyta	Liliopsida	Poales	Cyperaceae/Kobresiaceae	Oreobolus	obtusangulus	Oreobolus obtusangulus	Magellanic Tundra	Herbaceous layer	Escallonia-Pernettyetum pumilae
Tracheophyta	Liliopsida	Poales	Cyperaceae/Kobresiaceae	Schoenoplectus	californicus	Schoenoplectus californicus	Patagonian Steppe	Herbaceous layer	Gunneretum magellanicae
Tracheophyta	Liliopsida	Poales	Cyperaceae/Kobresiaceae	Schoenoplectus	californicus	Schoenoplectus californicus	Patagonian Steppe	Herbaceous layer	Caricetum canescentis
Tracheophyta	Liliopsida	Poales	Cyperaceae/Kobresiaceae	Schoenoplectus	californicus	Schoenoplectus californicus	Patagonian Steppe	Herbaceous layer	Deschampietum antarticae
Tracheophyta	Liliopsida	Poales	Cyperaceae/Kobresiaceae	Schoenus	andinus	Schoenus andinus	Magellanic Tundra	Herbaceous layer	Sphagnetum magellanicii
Tracheophyta	Liliopsida	Poales	Cyperaceae/Kobresiaceae	Schoenus	andinus	Schoenus andinus	Magellanic Tundra	Herbaceous layer	Marsippospermetum grandiflorii
Tracheophyta	Liliopsida	Poales	Cyperaceae/Kobresiaceae	Schoenus	andinus	Schoenus andinus	Magellanic Tundra	Herbaceous layer	Turbal elevado de Hepaticas
Tracheophyta	Liliopsida	Poales	Cyperaceae/Kobresiaceae	Schoenus	andinus	Schoenus andinus	Magellanic Tundra	Herbaceous layer	Donatietum fascicularis
Tracheophyta	Liliopsida	Poales	Cyperaceae/Kobresiaceae	Schoenus	andinus	Schoenus andinus	Magellanic Tundra	Herbaceous layer	Bolax gummifera-Azorella selago
Tracheophyta	Liliopsida	Poales	Cyperaceae/Kobresiaceae	Schoenus	andinus	Schoenus andinus	Magellanic Tundra	Herbaceous layer	Tundra de Briofita y Arbustos Enanos
Tracheophyta	Liliopsida	Poales	Cyperaceae/Kobresiaceae	Schoenus	andinus	Schoenus andinus	Magellanic Tundra	Herbaceous layer	Schoenelum antarcticis
Tracheophyta	Liliopsida	Poales	Cyperaceae/Kobresiaceae	Schoenus	andinus	Schoenus andinus	Magellanic Tundra	Herbaceous layer	Pilgerodendretum uviferae
Tracheophyta	Liliopsida	Poales	Cyperaceae/Kobresiaceae	Schoenus	andinus	Schoenus andinus	Magellanic Tundra	Herbaceous layer	Nano-betuloido-Schoenelum antarcticae
Tracheophyta	Liliopsida	Poales	Cyperaceae/Kobresiaceae	Schoenus	antarcticus	Schoenus antarcticus	Magellanic Tundra	Herbaceous layer	Sphagnetum magellanicii
Tracheophyta	Liliopsida	Poales	Cyperaceae/Kobresiaceae	Schoenus	antarcticus	Schoenus antarcticus	Magellanic Tundra	Herbaceous layer	Marsippospermetum grandiflorii
Tracheophyta	Liliopsida	Poales	Cyperaceae/Kobresiaceae	Schoenus	antarcticus	Schoenus antarcticus	Magellanic Tundra	Herbaceous layer	Turbal elevado de Hepaticas
Tracheophyta	Liliopsida	Poales	Cyperaceae/Kobresiaceae	Schoenus	antarcticus	Schoenus antarcticus	Magellanic Tundra	Herbaceous layer	Donatietum fascicularis
Tracheophyta	Liliopsida	Poales	Cyperaceae/Kobresiaceae	Schoenus	antarcticus	Schoenus antarcticus	Magellanic Tundra	Herbaceous layer	Bolax gummifera-Azorella selago
Tracheophyta	Liliopsida	Poales	Cyperaceae/Kobresiaceae	Schoenus	antarcticus	Schoenus antarcticus	Magellanic Tundra	Herbaceous layer	Tundra de Briofita y Arbustos Enanos
Tracheophyta	Liliopsida	Poales	Cyperaceae/Kobresiaceae	Schoenus	antarcticus	Schoenus antarcticus	Magellanic Tundra	Herbaceous layer	Schoenelum antarcticis
Tracheophyta	Liliopsida	Poales	Cyperaceae/Kobresiaceae	Schoenus	antarcticus	Schoenus antarcticus	Magellanic Tundra	Herbaceous layer	Pilgerodendretum uviferae
Tracheophyta	Liliopsida	Poales	Cyperaceae/Kobresiaceae	Schoenus	antarcticus	Schoenus antarcticus	Magellanic Tundra	Herbaceous layer	Nano-betuloido-Schoenelum antarcticae
Tracheophyta	Liliopsida	Poales	Cyperaceae/Kobresiaceae	Uncinia	lechleriana	Uncinia lechleriana	Deciduous Magellanic Forest	Herbaceous layer	Nothofagetum pumilii
Tracheophyta	Liliopsida	Poales	Cyperaceae/Kobresiaceae	Uncinia	lechleriana	Uncinia lechleriana	Deciduous Magellanic Forest	Herbaceous layer	Nothofagetum antarticae
Tracheophyta	Liliopsida	Poales	Cyperaceae/Kobresiaceae	Uncinia	lechleriana	Uncinia lechleriana	Magellanic Tundra	Herbaceous layer	Sphagnetum magellanicii
Tracheophyta	Liliopsida	Poales	Cyperaceae/Kobresiaceae	Uncinia	macrolepsis	Uncinia macrolepsis	Deciduous Magellanic Forest	Herbaceous layer	Nothofagetum pumilii
Tracheophyta	Liliopsida	Poales	Cyperaceae/Kobresiaceae	Uncinia	macrolepsis	Uncinia macrolepsis	Deciduous Magellanic Forest	Herbaceous layer	Nothofagetum antarticae
Tracheophyta	Liliopsida	Poales	Cyperaceae/Kobresiaceae	Uncinia	tenuis	Uncinia tenuis	Evergreen Magellanic Forest	Herbaceous layer	Nothofagus betuloides - N. pumilio
Tracheophyta	Liliopsida	Poales	Cyperaceae/Kobresiaceae	Uncinia	tenuis	Uncinia tenuis	Evergreen Magellanic Forest	Herbaceous layer	Nothofagetum betuloidis
Tracheophyta	Liliopsida	Poales	Cyperaceae/Kobresiaceae	Uncinia	tenuis	Uncinia tenuis	Magellanic Tundra	Herbaceous layer	Turbal elevado de Hepaticas
Tracheophyta	Liliopsida	Poales	Cyperaceae/Kobresiaceae	Uncinia	tenuis	Uncinia tenuis	Magellanic Tundra	Herbaceous layer	Donatietum fascicularis
Tracheophyta	Liliopsida	Poales	Cyperaceae/Kobresiaceae	Uncinia	tenuis	Uncinia tenuis	Magellanic Tundra	Herbaceous layer	Tundra de Briofita y Arbustos Enanos
Tracheophyta	Liliopsida	Poales	Cyperaceae/Kobresiaceae	Uncinia	tenuis	Uncinia tenuis	Magellanic Tundra	Herbaceous layer	Pilgerodendretum uviferae
Tracheophyta	Liliopsida	Poales	Cyperaceae/Kobresiaceae	Uncinia	tenuis	Uncinia tenuis	Magellanic Tundra	Herbaceous layer	Nano-betuloido-Schoenelum antarcticae
Tracheophyta	Liliopsida	Poales	Cyperaceae/Kobresiaceae	Uncinia	tricheta	Uncinia tricheta	Evergreen Magellanic Forest	Herbaceous layer	Nothofagus betuloides - N. pumilio
Tracheophyta	Liliopsida	Poales	Cyperaceae/Kobresiaceae	Uncinia	tricheta	Uncinia tricheta	Evergreen Magellanic Forest	Herbaceous layer	Nothofagetum betuloidis
Tracheophyta	Liliopsida	Poales	Cyperaceae/Kobresiaceae	Uncinia	tricheta	Uncinia tricheta	Magellanic Tundra	Herbaceous layer	Pilgerodendretum uviferae
Bryophyta	Bryopsida	Dicraniales	Dicranaceae	Dicranoloma	robustum	Dicranoloma robustum	Magellanic Tundra	Herbaceous layer	Turbal elevado de musgos no esfagnosos
Tracheophyta	Magnoliopsida	Caryophyllales	Droseraceae/Aldovandaceae/Dionaeaceae	Drosera	uniflora	Drosera uniflora	Magellanic Tundra	Herbaceous layer	Sphagnetum magellanicii
Tracheophyta	Magnoliopsida	Caryophyllales	Droseraceae/Aldovandaceae/Dionaeaceae	Drosera	uniflora	Drosera uniflora	Magellanic Tundra	Herbaceous layer	Turbal elevado de Hepaticas
Tracheophyta	Magnoliopsida	Caryophyllales	Droseraceae/Aldovandaceae/Dionaeaceae	Drosera	uniflora	Drosera uniflora	Magellanic Tundra	Herbaceous layer	Donatietum fascicularis
Tracheophyta	Magnoliopsida	Caryophyllales	Droseraceae/Aldovandaceae/Dionaeaceae	Drosera	uniflora	Drosera uniflora	Magellanic Tundra	Herbaceous layer	Bolax gummifera-Azorella selago
Tracheophyta	Magnoliopsida	Caryophyllales	Droseraceae/Aldovandaceae/Dionaeaceae	Drosera	uniflora	Drosera uniflora	Magellanic Tundra	Herbaceous layer	Tundra de Briofita y Arbustos Enanos
Tracheophyta	Magnoliopsida	Caryophyllales	Droseraceae/Aldovandaceae/Dionaeaceae	Drosera	uniflora	Drosera uniflora	Magellanic Tundra	Herbaceous layer	Schoenelum antarcticis
Tracheophyta	Magnoliopsida	Caryophyllales	Droseraceae/Aldovandaceae/Dionaeaceae	Drosera	uniflora	Drosera uniflora	Magellanic Tundra	Herbaceous layer	Pilgerodendretum uviferae
Tracheophyta	Magnoliopsida	Caryophyllales	Droseraceae/Aldovandaceae/Dionaeaceae	Drosera	uniflora	Drosera uniflora	Magellanic Tundra	Herbaceous layer	Nano-betuloido-Schoenelum antarcticae
Tracheophyta	Polypodiopsida	Polypodiales	Dryopteridaceae/Bolbitidaceae	Polystichum	mohroides	Polystichum mohroides	Deciduous Magellanic Forest	Herbaceous layer	Nothofagetum pumilii
Tracheophyta	Polypodiopsida	Polypodiales	Dryopteridaceae/Bolbitidaceae	Polystichum	morhoides	Polystichum morhoides	Magellanic Tundra	Herbaceous layer	Bolax gummifera-Azorella selago
Tracheophyta	Polypodiopsida	Polypodiales	Dryopteridaceae/Bolbitidaceae	Polystichum	multifidum	Polystichum multifidum	Evergreen Magellanic Forest	Herbaceous layer	Nothofagus betuloides - N. pumilio
Tracheophyta	Polypodiopsida	Polypodiales	Dryopteridaceae/Bolbitidaceae	Polystichum	multifidum	Polystichum multifidum	Evergreen Magellanic Forest	Herbaceous layer	Nothofagetum betuloidis
Tracheophyta	Polypodiopsida	Polypodiales	Dryopteridaceae/Bolbitidaceae	Polystichum	multifidum	Polystichum multifidum	Evergreen Magellanic Forest	Herbaceous layer	Nothofagus betuloides - Drimys winteri
Tracheophyta	Gnetopsida	Ephedrales	Ephedraceae	Ephedra	frustillata	Ephedra frustillata	Patagonian Steppe	Shrub layer	Festucetum gracillimae
Tracheophyta	Gnetopsida	Ephedrales	Ephedraceae	Ephedra	frustillata	Ephedra frustillata	Patagonian Steppe	Herbaceous layer	Festuca gracillima-Stipetum
Tracheophyta	Magnoliopsida	Ericales	Ericaceae/Andromedaceae/Arbutaceae/Arctostaphylaceae/Azaleacea.Diplarchaeceae/Epacridaceae/Hypopityaceae/Kalmiaceae/Ledaceae/Menziesiaceae/Menziezieceae/Monotropaceae/Ozycoccaceae/Prionotaceae/Pyrolaceae/Rhododendraceae/Rhodoraceae/Salaxidaceae/Siphonandraceae/Stypheliaceae/Vacciniaceae	Empetrum	rubrum	Empetrum rubrum	Patagonian Steppe	Shrub layer	Festucetum gracillimae
Tracheophyta	Magnoliopsida	Ericales	Ericaceae/Andromedaceae/Arbutaceae/Arctostaphylaceae/Azaleacea.Diplarchaeceae/Epacridaceae/Hypopityaceae/Kalmiaceae/Ledaceae/Menziesiaceae/Menziezieceae/Monotropaceae/Ozycoccaceae/Prionotaceae/Pyrolaceae/Rhododendraceae/Rhodoraceae/Salaxidaceae/Siphonandraceae/Stypheliaceae/Vacciniaceae	Empetrum	rubrum	Empetrum rubrum	Patagonian Steppe	Herbaceous layer	Festuca gracillima-Stipetum
Tracheophyta	Magnoliopsida	Ericales	Ericaceae/Andromedaceae/Arbutaceae/Arctostaphylaceae/Azaleacea.Diplarchaeceae/Epacridaceae/Hypopityaceae/Kalmiaceae/Ledaceae/Menziesiaceae/Menziezieceae/Monotropaceae/Ozycoccaceae/Prionotaceae/Pyrolaceae/Rhododendraceae/Rhodoraceae/Salaxidaceae/Siphonandraceae/Stypheliaceae/Vacciniaceae	Empetrum	rubrum	Empetrum rubrum	Patagonian Steppe	Herbaceous layer	Festuca gracillima-Chiliotrichium diffusum
Tracheophyta	Magnoliopsida	Ericales	Ericaceae/Andromedaceae/Arbutaceae/Arctostaphylaceae/Azaleacea.Diplarchaeceae/Epacridaceae/Hypopityaceae/Kalmiaceae/Ledaceae/Menziesiaceae/Menziezieceae/Monotropaceae/Ozycoccaceae/Prionotaceae/Pyrolaceae/Rhododendraceae/Rhodoraceae/Salaxidaceae/Siphonandraceae/Stypheliaceae/Vacciniaceae	Empetrum	rubrum	Empetrum rubrum	Patagonian Steppe	Herbaceous layer	Chiliotrichietum difusii
Tracheophyta	Magnoliopsida	Ericales	Ericaceae/Andromedaceae/Arbutaceae/Arctostaphylaceae/Azaleacea.Diplarchaeceae/Epacridaceae/Hypopityaceae/Kalmiaceae/Ledaceae/Menziesiaceae/Menziezieceae/Monotropaceae/Ozycoccaceae/Prionotaceae/Pyrolaceae/Rhododendraceae/Rhodoraceae/Salaxidaceae/Siphonandraceae/Stypheliaceae/Vacciniaceae	Empetrum	rubrum	Empetrum rubrum	Patagonian Steppe	Sub-shrub layer	Empetretum rubrii
Tracheophyta	Magnoliopsida	Ericales	Ericaceae/Andromedaceae/Arbutaceae/Arctostaphylaceae/Azaleacea.Diplarchaeceae/Epacridaceae/Hypopityaceae/Kalmiaceae/Ledaceae/Menziesiaceae/Menziezieceae/Monotropaceae/Ozycoccaceae/Prionotaceae/Pyrolaceae/Rhododendraceae/Rhodoraceae/Salaxidaceae/Siphonandraceae/Stypheliaceae/Vacciniaceae	Empetrum	rubrum	Empetrum rubrum	Patagonian Steppe	Herbaceous layer	Gunneretum magellanicae
Tracheophyta	Magnoliopsida	Ericales	Ericaceae/Andromedaceae/Arbutaceae/Arctostaphylaceae/Azaleacea.Diplarchaeceae/Epacridaceae/Hypopityaceae/Kalmiaceae/Ledaceae/Menziesiaceae/Menziezieceae/Monotropaceae/Ozycoccaceae/Prionotaceae/Pyrolaceae/Rhododendraceae/Rhodoraceae/Salaxidaceae/Siphonandraceae/Stypheliaceae/Vacciniaceae	Empetrum	rubrum	Empetrum rubrum	Patagonian Steppe	Herbaceous layer	Comunidades Arbustivas de Vegas y Praderas Higrofiticas
Tracheophyta	Magnoliopsida	Ericales	Ericaceae/Andromedaceae/Arbutaceae/Arctostaphylaceae/Azaleacea.Diplarchaeceae/Epacridaceae/Hypopityaceae/Kalmiaceae/Ledaceae/Menziesiaceae/Menziezieceae/Monotropaceae/Ozycoccaceae/Prionotaceae/Pyrolaceae/Rhododendraceae/Rhodoraceae/Salaxidaceae/Siphonandraceae/Stypheliaceae/Vacciniaceae	Empetrum	rubrum	Empetrum rubrum	Deciduous Magellanic Forest	Shrub layer	Nothofagetum pumilii
Tracheophyta	Magnoliopsida	Ericales	Ericaceae/Andromedaceae/Arbutaceae/Arctostaphylaceae/Azaleacea.Diplarchaeceae/Epacridaceae/Hypopityaceae/Kalmiaceae/Ledaceae/Menziesiaceae/Menziezieceae/Monotropaceae/Ozycoccaceae/Prionotaceae/Pyrolaceae/Rhododendraceae/Rhodoraceae/Salaxidaceae/Siphonandraceae/Stypheliaceae/Vacciniaceae	Empetrum	rubrum	Empetrum rubrum	Deciduous Magellanic Forest	Shrub layer	Nothofagetum antarticae
Tracheophyta	Magnoliopsida	Ericales	Ericaceae/Andromedaceae/Arbutaceae/Arctostaphylaceae/Azaleacea.Diplarchaeceae/Epacridaceae/Hypopityaceae/Kalmiaceae/Ledaceae/Menziesiaceae/Menziezieceae/Monotropaceae/Ozycoccaceae/Prionotaceae/Pyrolaceae/Rhododendraceae/Rhodoraceae/Salaxidaceae/Siphonandraceae/Stypheliaceae/Vacciniaceae	Empetrum	rubrum	Empetrum rubrum	Evergreen Magellanic Forest	Shrub layer	Nothofagus betuloides - N. pumilio
Tracheophyta	Magnoliopsida	Ericales	Ericaceae/Andromedaceae/Arbutaceae/Arctostaphylaceae/Azaleacea.Diplarchaeceae/Epacridaceae/Hypopityaceae/Kalmiaceae/Ledaceae/Menziesiaceae/Menziezieceae/Monotropaceae/Ozycoccaceae/Prionotaceae/Pyrolaceae/Rhododendraceae/Rhodoraceae/Salaxidaceae/Siphonandraceae/Stypheliaceae/Vacciniaceae	Empetrum	rubrum	Empetrum rubrum	Evergreen Magellanic Forest	Shrub layer	Nothofagetum betuloidis
Tracheophyta	Magnoliopsida	Ericales	Ericaceae/Andromedaceae/Arbutaceae/Arctostaphylaceae/Azaleacea.Diplarchaeceae/Epacridaceae/Hypopityaceae/Kalmiaceae/Ledaceae/Menziesiaceae/Menziezieceae/Monotropaceae/Ozycoccaceae/Prionotaceae/Pyrolaceae/Rhododendraceae/Rhodoraceae/Salaxidaceae/Siphonandraceae/Stypheliaceae/Vacciniaceae	Empetrum	rubrum	Empetrum rubrum	Evergreen Magellanic Forest	Shrub layer	Nothofagus betuloides - Drimys winteri
Tracheophyta	Magnoliopsida	Ericales	Ericaceae/Andromedaceae/Arbutaceae/Arctostaphylaceae/Azaleacea.Diplarchaeceae/Epacridaceae/Hypopityaceae/Kalmiaceae/Ledaceae/Menziesiaceae/Menziezieceae/Monotropaceae/Ozycoccaceae/Prionotaceae/Pyrolaceae/Rhododendraceae/Rhodoraceae/Salaxidaceae/Siphonandraceae/Stypheliaceae/Vacciniaceae	Empetrum	rubrum	Empetrum rubrum	Evergreen Magellanic Forest	Shrub layer	Nothofagus betuloides - Drimys winteri - Raukaua laetevirens
Tracheophyta	Magnoliopsida	Ericales	Ericaceae/Andromedaceae/Arbutaceae/Arctostaphylaceae/Azaleacea.Diplarchaeceae/Epacridaceae/Hypopityaceae/Kalmiaceae/Ledaceae/Menziesiaceae/Menziezieceae/Monotropaceae/Ozycoccaceae/Prionotaceae/Pyrolaceae/Rhododendraceae/Rhodoraceae/Salaxidaceae/Siphonandraceae/Stypheliaceae/Vacciniaceae	Empetrum	rubrum	Empetrum rubrum	Magellanic Tundra	Shrub layer	Sphagnetum magellanicii
Tracheophyta	Magnoliopsida	Ericales	Ericaceae/Andromedaceae/Arbutaceae/Arctostaphylaceae/Azaleacea.Diplarchaeceae/Epacridaceae/Hypopityaceae/Kalmiaceae/Ledaceae/Menziesiaceae/Menziezieceae/Monotropaceae/Ozycoccaceae/Prionotaceae/Pyrolaceae/Rhododendraceae/Rhodoraceae/Salaxidaceae/Siphonandraceae/Stypheliaceae/Vacciniaceae	Empetrum	rubrum	Empetrum rubrum	Magellanic Tundra	Shrub layer	Marsippospermetum grandiflorii
Tracheophyta	Magnoliopsida	Ericales	Ericaceae/Andromedaceae/Arbutaceae/Arctostaphylaceae/Azaleacea.Diplarchaeceae/Epacridaceae/Hypopityaceae/Kalmiaceae/Ledaceae/Menziesiaceae/Menziezieceae/Monotropaceae/Ozycoccaceae/Prionotaceae/Pyrolaceae/Rhododendraceae/Rhodoraceae/Salaxidaceae/Siphonandraceae/Stypheliaceae/Vacciniaceae	Empetrum	rubrum	Empetrum rubrum	Magellanic Tundra	Shrub layer	Turbal elevado de Hepaticas
Tracheophyta	Magnoliopsida	Ericales	Ericaceae/Andromedaceae/Arbutaceae/Arctostaphylaceae/Azaleacea.Diplarchaeceae/Epacridaceae/Hypopityaceae/Kalmiaceae/Ledaceae/Menziesiaceae/Menziezieceae/Monotropaceae/Ozycoccaceae/Prionotaceae/Pyrolaceae/Rhododendraceae/Rhodoraceae/Salaxidaceae/Siphonandraceae/Stypheliaceae/Vacciniaceae	Empetrum	rubrum	Empetrum rubrum	Magellanic Tundra	Shrub layer	Donatietum fascicularis
Tracheophyta	Magnoliopsida	Ericales	Ericaceae/Andromedaceae/Arbutaceae/Arctostaphylaceae/Azaleacea.Diplarchaeceae/Epacridaceae/Hypopityaceae/Kalmiaceae/Ledaceae/Menziesiaceae/Menziezieceae/Monotropaceae/Ozycoccaceae/Prionotaceae/Pyrolaceae/Rhododendraceae/Rhodoraceae/Salaxidaceae/Siphonandraceae/Stypheliaceae/Vacciniaceae	Empetrum	rubrum	Empetrum rubrum	Magellanic Tundra	Shrub layer	Bolax gummifera-Azorella selago
Tracheophyta	Magnoliopsida	Ericales	Ericaceae/Andromedaceae/Arbutaceae/Arctostaphylaceae/Azaleacea.Diplarchaeceae/Epacridaceae/Hypopityaceae/Kalmiaceae/Ledaceae/Menziesiaceae/Menziezieceae/Monotropaceae/Ozycoccaceae/Prionotaceae/Pyrolaceae/Rhododendraceae/Rhodoraceae/Salaxidaceae/Siphonandraceae/Stypheliaceae/Vacciniaceae	Empetrum	rubrum	Empetrum rubrum	Magellanic Tundra	Shrub layer	Tundra de Briofita y Arbustos Enanos
Tracheophyta	Magnoliopsida	Ericales	Ericaceae/Andromedaceae/Arbutaceae/Arctostaphylaceae/Azaleacea.Diplarchaeceae/Epacridaceae/Hypopityaceae/Kalmiaceae/Ledaceae/Menziesiaceae/Menziezieceae/Monotropaceae/Ozycoccaceae/Prionotaceae/Pyrolaceae/Rhododendraceae/Rhodoraceae/Salaxidaceae/Siphonandraceae/Stypheliaceae/Vacciniaceae	Empetrum	rubrum	Empetrum rubrum	Magellanic Tundra	Shrub layer	Schoenelum antarcticis
Tracheophyta	Magnoliopsida	Ericales	Ericaceae/Andromedaceae/Arbutaceae/Arctostaphylaceae/Azaleacea.Diplarchaeceae/Epacridaceae/Hypopityaceae/Kalmiaceae/Ledaceae/Menziesiaceae/Menziezieceae/Monotropaceae/Ozycoccaceae/Prionotaceae/Pyrolaceae/Rhododendraceae/Rhodoraceae/Salaxidaceae/Siphonandraceae/Stypheliaceae/Vacciniaceae	Empetrum	rubrum	Empetrum rubrum	Magellanic Tundra	Shrub layer	Pilgerodendretum uviferae
Tracheophyta	Magnoliopsida	Ericales	Ericaceae/Andromedaceae/Arbutaceae/Arctostaphylaceae/Azaleacea.Diplarchaeceae/Epacridaceae/Hypopityaceae/Kalmiaceae/Ledaceae/Menziesiaceae/Menziezieceae/Monotropaceae/Ozycoccaceae/Prionotaceae/Pyrolaceae/Rhododendraceae/Rhodoraceae/Salaxidaceae/Siphonandraceae/Stypheliaceae/Vacciniaceae	Empetrum	rubrum	Empetrum rubrum	Magellanic Tundra	Shrub layer	Escallonia-Pernettyetum pumilae
Tracheophyta	Magnoliopsida	Ericales	Ericaceae/Andromedaceae/Arbutaceae/Arctostaphylaceae/Azaleacea.Diplarchaeceae/Epacridaceae/Hypopityaceae/Kalmiaceae/Ledaceae/Menziesiaceae/Menziezieceae/Monotropaceae/Ozycoccaceae/Prionotaceae/Pyrolaceae/Rhododendraceae/Rhodoraceae/Salaxidaceae/Siphonandraceae/Stypheliaceae/Vacciniaceae	Gaultheria	antarctica	Gaultheria antarctica	Magellanic Tundra	Shrub layer	Schoenelum antarcticis
Tracheophyta	Magnoliopsida	Ericales	Ericaceae/Andromedaceae/Arbutaceae/Arctostaphylaceae/Azaleacea.Diplarchaeceae/Epacridaceae/Hypopityaceae/Kalmiaceae/Ledaceae/Menziesiaceae/Menziezieceae/Monotropaceae/Ozycoccaceae/Prionotaceae/Pyrolaceae/Rhododendraceae/Rhodoraceae/Salaxidaceae/Siphonandraceae/Stypheliaceae/Vacciniaceae	Gaultheria	mucronata	Gaultheria mucronata	Patagonian Steppe	Shrub layer	Chiliotrichietum difusii
Tracheophyta	Magnoliopsida	Ericales	Ericaceae/Andromedaceae/Arbutaceae/Arctostaphylaceae/Azaleacea.Diplarchaeceae/Epacridaceae/Hypopityaceae/Kalmiaceae/Ledaceae/Menziesiaceae/Menziezieceae/Monotropaceae/Ozycoccaceae/Prionotaceae/Pyrolaceae/Rhododendraceae/Rhodoraceae/Salaxidaceae/Siphonandraceae/Stypheliaceae/Vacciniaceae	Gaultheria	mucronata	Gaultheria mucronata	Deciduous Magellanic Forest	Shrub layer	Nothofagetum pumilii
Tracheophyta	Magnoliopsida	Ericales	Ericaceae/Andromedaceae/Arbutaceae/Arctostaphylaceae/Azaleacea.Diplarchaeceae/Epacridaceae/Hypopityaceae/Kalmiaceae/Ledaceae/Menziesiaceae/Menziezieceae/Monotropaceae/Ozycoccaceae/Prionotaceae/Pyrolaceae/Rhododendraceae/Rhodoraceae/Salaxidaceae/Siphonandraceae/Stypheliaceae/Vacciniaceae	Gaultheria	mucronata	Gaultheria mucronata	Deciduous Magellanic Forest	Shrub layer	Nothofagetum antarticae
Tracheophyta	Magnoliopsida	Ericales	Ericaceae/Andromedaceae/Arbutaceae/Arctostaphylaceae/Azaleacea.Diplarchaeceae/Epacridaceae/Hypopityaceae/Kalmiaceae/Ledaceae/Menziesiaceae/Menziezieceae/Monotropaceae/Ozycoccaceae/Prionotaceae/Pyrolaceae/Rhododendraceae/Rhodoraceae/Salaxidaceae/Siphonandraceae/Stypheliaceae/Vacciniaceae	Gaultheria	mucronata	Gaultheria mucronata	Evergreen Magellanic Forest	Shrub layer	Nothofagus betuloides - N. pumilio
Tracheophyta	Magnoliopsida	Ericales	Ericaceae/Andromedaceae/Arbutaceae/Arctostaphylaceae/Azaleacea.Diplarchaeceae/Epacridaceae/Hypopityaceae/Kalmiaceae/Ledaceae/Menziesiaceae/Menziezieceae/Monotropaceae/Ozycoccaceae/Prionotaceae/Pyrolaceae/Rhododendraceae/Rhodoraceae/Salaxidaceae/Siphonandraceae/Stypheliaceae/Vacciniaceae	Gaultheria	mucronata	Gaultheria mucronata	Evergreen Magellanic Forest	Shrub layer	Nothofagetum betuloidis
Tracheophyta	Magnoliopsida	Ericales	Ericaceae/Andromedaceae/Arbutaceae/Arctostaphylaceae/Azaleacea.Diplarchaeceae/Epacridaceae/Hypopityaceae/Kalmiaceae/Ledaceae/Menziesiaceae/Menziezieceae/Monotropaceae/Ozycoccaceae/Prionotaceae/Pyrolaceae/Rhododendraceae/Rhodoraceae/Salaxidaceae/Siphonandraceae/Stypheliaceae/Vacciniaceae	Gaultheria	mucronata	Gaultheria mucronata	Evergreen Magellanic Forest	Shrub layer	Nothofagus betuloides - Drimys winteri
Tracheophyta	Magnoliopsida	Ericales	Ericaceae/Andromedaceae/Arbutaceae/Arctostaphylaceae/Azaleacea.Diplarchaeceae/Epacridaceae/Hypopityaceae/Kalmiaceae/Ledaceae/Menziesiaceae/Menziezieceae/Monotropaceae/Ozycoccaceae/Prionotaceae/Pyrolaceae/Rhododendraceae/Rhodoraceae/Salaxidaceae/Siphonandraceae/Stypheliaceae/Vacciniaceae	Gaultheria	mucronata	Gaultheria mucronata	Evergreen Magellanic Forest	Shrub layer	Nothofagus betuloides - Drimys winteri - Raukaua laetevirens
Tracheophyta	Magnoliopsida	Ericales	Ericaceae/Andromedaceae/Arbutaceae/Arctostaphylaceae/Azaleacea.Diplarchaeceae/Epacridaceae/Hypopityaceae/Kalmiaceae/Ledaceae/Menziesiaceae/Menziezieceae/Monotropaceae/Ozycoccaceae/Prionotaceae/Pyrolaceae/Rhododendraceae/Rhodoraceae/Salaxidaceae/Siphonandraceae/Stypheliaceae/Vacciniaceae	Gaultheria	mucronata	Gaultheria mucronata	Magellanic Tundra	Shrub layer	Sphagnetum magellanicii
Tracheophyta	Magnoliopsida	Ericales	Ericaceae/Andromedaceae/Arbutaceae/Arctostaphylaceae/Azaleacea.Diplarchaeceae/Epacridaceae/Hypopityaceae/Kalmiaceae/Ledaceae/Menziesiaceae/Menziezieceae/Monotropaceae/Ozycoccaceae/Prionotaceae/Pyrolaceae/Rhododendraceae/Rhodoraceae/Salaxidaceae/Siphonandraceae/Stypheliaceae/Vacciniaceae	Gaultheria	mucronata	Gaultheria mucronata	Magellanic Tundra	Shrub layer	Turbal elevado de Hepaticas
Tracheophyta	Magnoliopsida	Ericales	Ericaceae/Andromedaceae/Arbutaceae/Arctostaphylaceae/Azaleacea.Diplarchaeceae/Epacridaceae/Hypopityaceae/Kalmiaceae/Ledaceae/Menziesiaceae/Menziezieceae/Monotropaceae/Ozycoccaceae/Prionotaceae/Pyrolaceae/Rhododendraceae/Rhodoraceae/Salaxidaceae/Siphonandraceae/Stypheliaceae/Vacciniaceae	Gaultheria	mucronata	Gaultheria mucronata	Magellanic Tundra	Shrub layer	Schoenelum antarcticis
Tracheophyta	Magnoliopsida	Ericales	Ericaceae/Andromedaceae/Arbutaceae/Arctostaphylaceae/Azaleacea.Diplarchaeceae/Epacridaceae/Hypopityaceae/Kalmiaceae/Ledaceae/Menziesiaceae/Menziezieceae/Monotropaceae/Ozycoccaceae/Prionotaceae/Pyrolaceae/Rhododendraceae/Rhodoraceae/Salaxidaceae/Siphonandraceae/Stypheliaceae/Vacciniaceae	Gaultheria	mucronata	Gaultheria mucronata	Magellanic Tundra	Shrub layer	Pilgerodendretum uviferae
Tracheophyta	Magnoliopsida	Ericales	Ericaceae/Andromedaceae/Arbutaceae/Arctostaphylaceae/Azaleacea.Diplarchaeceae/Epacridaceae/Hypopityaceae/Kalmiaceae/Ledaceae/Menziesiaceae/Menziezieceae/Monotropaceae/Ozycoccaceae/Prionotaceae/Pyrolaceae/Rhododendraceae/Rhodoraceae/Salaxidaceae/Siphonandraceae/Stypheliaceae/Vacciniaceae	Gaultheria	pumila	Gaultheria pumila	Patagonian Steppe	Herbaceous layer	Festucetum gracillimae
Tracheophyta	Magnoliopsida	Ericales	Ericaceae/Andromedaceae/Arbutaceae/Arctostaphylaceae/Azaleacea.Diplarchaeceae/Epacridaceae/Hypopityaceae/Kalmiaceae/Ledaceae/Menziesiaceae/Menziezieceae/Monotropaceae/Ozycoccaceae/Prionotaceae/Pyrolaceae/Rhododendraceae/Rhodoraceae/Salaxidaceae/Siphonandraceae/Stypheliaceae/Vacciniaceae	Gaultheria	pumila	Gaultheria pumila	Patagonian Steppe	Herbaceous layer	Festuca gracillima-Chiliotrichium diffusum
Tracheophyta	Magnoliopsida	Ericales	Ericaceae/Andromedaceae/Arbutaceae/Arctostaphylaceae/Azaleacea.Diplarchaeceae/Epacridaceae/Hypopityaceae/Kalmiaceae/Ledaceae/Menziesiaceae/Menziezieceae/Monotropaceae/Ozycoccaceae/Prionotaceae/Pyrolaceae/Rhododendraceae/Rhodoraceae/Salaxidaceae/Siphonandraceae/Stypheliaceae/Vacciniaceae	Gaultheria	pumila	Gaultheria pumila	Patagonian Steppe	Herbaceous layer	Chiliotrichietum difusii
Tracheophyta	Magnoliopsida	Ericales	Ericaceae/Andromedaceae/Arbutaceae/Arctostaphylaceae/Azaleacea.Diplarchaeceae/Epacridaceae/Hypopityaceae/Kalmiaceae/Ledaceae/Menziesiaceae/Menziezieceae/Monotropaceae/Ozycoccaceae/Prionotaceae/Pyrolaceae/Rhododendraceae/Rhodoraceae/Salaxidaceae/Siphonandraceae/Stypheliaceae/Vacciniaceae	Gaultheria	pumila	Gaultheria pumila	Patagonian Steppe	Herbaceous layer	Gunneretum magellanicae
Tracheophyta	Magnoliopsida	Ericales	Ericaceae/Andromedaceae/Arbutaceae/Arctostaphylaceae/Azaleacea.Diplarchaeceae/Epacridaceae/Hypopityaceae/Kalmiaceae/Ledaceae/Menziesiaceae/Menziezieceae/Monotropaceae/Ozycoccaceae/Prionotaceae/Pyrolaceae/Rhododendraceae/Rhodoraceae/Salaxidaceae/Siphonandraceae/Stypheliaceae/Vacciniaceae	Gaultheria	pumila	Gaultheria pumila	Patagonian Steppe	Herbaceous layer	Deschampietum antarticae
Tracheophyta	Magnoliopsida	Ericales	Ericaceae/Andromedaceae/Arbutaceae/Arctostaphylaceae/Azaleacea.Diplarchaeceae/Epacridaceae/Hypopityaceae/Kalmiaceae/Ledaceae/Menziesiaceae/Menziezieceae/Monotropaceae/Ozycoccaceae/Prionotaceae/Pyrolaceae/Rhododendraceae/Rhodoraceae/Salaxidaceae/Siphonandraceae/Stypheliaceae/Vacciniaceae	Gaultheria	pumila	Gaultheria pumila	Patagonian Steppe	Herbaceous layer	Comunidades Arbustivas de Vegas y Praderas Higrofiticas
Tracheophyta	Magnoliopsida	Ericales	Ericaceae/Andromedaceae/Arbutaceae/Arctostaphylaceae/Azaleacea.Diplarchaeceae/Epacridaceae/Hypopityaceae/Kalmiaceae/Ledaceae/Menziesiaceae/Menziezieceae/Monotropaceae/Ozycoccaceae/Prionotaceae/Pyrolaceae/Rhododendraceae/Rhodoraceae/Salaxidaceae/Siphonandraceae/Stypheliaceae/Vacciniaceae	Gaultheria	pumila	Gaultheria pumila	Deciduous Magellanic Forest	Herbaceous layer	Nothofagetum pumilii
Tracheophyta	Magnoliopsida	Ericales	Ericaceae/Andromedaceae/Arbutaceae/Arctostaphylaceae/Azaleacea.Diplarchaeceae/Epacridaceae/Hypopityaceae/Kalmiaceae/Ledaceae/Menziesiaceae/Menziezieceae/Monotropaceae/Ozycoccaceae/Prionotaceae/Pyrolaceae/Rhododendraceae/Rhodoraceae/Salaxidaceae/Siphonandraceae/Stypheliaceae/Vacciniaceae	Gaultheria	pumila	Gaultheria pumila	Deciduous Magellanic Forest	Herbaceous layer	Nothofagetum antarticae
Tracheophyta	Magnoliopsida	Ericales	Ericaceae/Andromedaceae/Arbutaceae/Arctostaphylaceae/Azaleacea.Diplarchaeceae/Epacridaceae/Hypopityaceae/Kalmiaceae/Ledaceae/Menziesiaceae/Menziezieceae/Monotropaceae/Ozycoccaceae/Prionotaceae/Pyrolaceae/Rhododendraceae/Rhodoraceae/Salaxidaceae/Siphonandraceae/Stypheliaceae/Vacciniaceae	Gaultheria	pumila	Gaultheria pumila	Magellanic Tundra	Herbaceous layer	Sphagnetum magellanicii
Tracheophyta	Magnoliopsida	Ericales	Ericaceae/Andromedaceae/Arbutaceae/Arctostaphylaceae/Azaleacea.Diplarchaeceae/Epacridaceae/Hypopityaceae/Kalmiaceae/Ledaceae/Menziesiaceae/Menziezieceae/Monotropaceae/Ozycoccaceae/Prionotaceae/Pyrolaceae/Rhododendraceae/Rhodoraceae/Salaxidaceae/Siphonandraceae/Stypheliaceae/Vacciniaceae	Gaultheria	pumila	Gaultheria pumila	Magellanic Tundra	Herbaceous layer	Bolax gummifera-Azorella selago
Tracheophyta	Magnoliopsida	Ericales	Ericaceae/Andromedaceae/Arbutaceae/Arctostaphylaceae/Azaleacea.Diplarchaeceae/Epacridaceae/Hypopityaceae/Kalmiaceae/Ledaceae/Menziesiaceae/Menziezieceae/Monotropaceae/Ozycoccaceae/Prionotaceae/Pyrolaceae/Rhododendraceae/Rhodoraceae/Salaxidaceae/Siphonandraceae/Stypheliaceae/Vacciniaceae	Gaultheria	pumila	Gaultheria pumila	Magellanic Tundra	Herbaceous layer	Bolax gummifera-Azorella selago
Tracheophyta	Magnoliopsida	Ericales	Ericaceae/Andromedaceae/Arbutaceae/Arctostaphylaceae/Azaleacea.Diplarchaeceae/Epacridaceae/Hypopityaceae/Kalmiaceae/Ledaceae/Menziesiaceae/Menziezieceae/Monotropaceae/Ozycoccaceae/Prionotaceae/Pyrolaceae/Rhododendraceae/Rhodoraceae/Salaxidaceae/Siphonandraceae/Stypheliaceae/Vacciniaceae	Gaultheria	pumila	Gaultheria pumila	Magellanic Tundra	Shrub layer	Schoenelum antarcticis
Tracheophyta	Magnoliopsida	Ericales	Ericaceae/Andromedaceae/Arbutaceae/Arctostaphylaceae/Azaleacea.Diplarchaeceae/Epacridaceae/Hypopityaceae/Kalmiaceae/Ledaceae/Menziesiaceae/Menziezieceae/Monotropaceae/Ozycoccaceae/Prionotaceae/Pyrolaceae/Rhododendraceae/Rhodoraceae/Salaxidaceae/Siphonandraceae/Stypheliaceae/Vacciniaceae	Gaultheria	pumila	Gaultheria pumila	Magellanic Tundra	Herbaceous layer	Pilgerodendretum uviferae
Tracheophyta	Magnoliopsida	Ericales	Ericaceae/Andromedaceae/Arbutaceae/Arctostaphylaceae/Azaleacea.Diplarchaeceae/Epacridaceae/Hypopityaceae/Kalmiaceae/Ledaceae/Menziesiaceae/Menziezieceae/Monotropaceae/Ozycoccaceae/Prionotaceae/Pyrolaceae/Rhododendraceae/Rhodoraceae/Salaxidaceae/Siphonandraceae/Stypheliaceae/Vacciniaceae	Gaultheria	pumila	Gaultheria pumila	Magellanic Tundra	Herbaceous layer	Nano-betuloido-Schoenelum antarcticae
Tracheophyta	Magnoliopsida	Ericales	Ericaceae/Andromedaceae/Arbutaceae/Arctostaphylaceae/Azaleacea.Diplarchaeceae/Epacridaceae/Hypopityaceae/Kalmiaceae/Ledaceae/Menziesiaceae/Menziezieceae/Monotropaceae/Ozycoccaceae/Prionotaceae/Pyrolaceae/Rhododendraceae/Rhodoraceae/Salaxidaceae/Siphonandraceae/Stypheliaceae/Vacciniaceae	Gaultheria	pumila	Gaultheria pumila	Magellanic Tundra	Herbaceous layer	Escallonia-Pernettyetum pumilae
Tracheophyta	Magnoliopsida	Ericales	Ericaceae/Andromedaceae/Arbutaceae/Arctostaphylaceae/Azaleacea.Diplarchaeceae/Epacridaceae/Hypopityaceae/Kalmiaceae/Ledaceae/Menziesiaceae/Menziezieceae/Monotropaceae/Ozycoccaceae/Prionotaceae/Pyrolaceae/Rhododendraceae/Rhodoraceae/Salaxidaceae/Siphonandraceae/Stypheliaceae/Vacciniaceae	Lebetanthus	myrsinites	Lebetanthus myrsinites	Evergreen Magellanic Forest	Shrub layer	Nothofagus betuloides - N. pumilio
Tracheophyta	Magnoliopsida	Ericales	Ericaceae/Andromedaceae/Arbutaceae/Arctostaphylaceae/Azaleacea.Diplarchaeceae/Epacridaceae/Hypopityaceae/Kalmiaceae/Ledaceae/Menziesiaceae/Menziezieceae/Monotropaceae/Ozycoccaceae/Prionotaceae/Pyrolaceae/Rhododendraceae/Rhodoraceae/Salaxidaceae/Siphonandraceae/Stypheliaceae/Vacciniaceae	Lebetanthus	myrsinites	Lebetanthus myrsinites	Evergreen Magellanic Forest	Shrub layer	Nothofagetum betuloidis
Tracheophyta	Magnoliopsida	Ericales	Ericaceae/Andromedaceae/Arbutaceae/Arctostaphylaceae/Azaleacea.Diplarchaeceae/Epacridaceae/Hypopityaceae/Kalmiaceae/Ledaceae/Menziesiaceae/Menziezieceae/Monotropaceae/Ozycoccaceae/Prionotaceae/Pyrolaceae/Rhododendraceae/Rhodoraceae/Salaxidaceae/Siphonandraceae/Stypheliaceae/Vacciniaceae	Lebetanthus	myrsinites	Lebetanthus myrsinites	Evergreen Magellanic Forest	Shrub layer	Nothofagus betuloides - Drimys winteri
Tracheophyta	Magnoliopsida	Ericales	Ericaceae/Andromedaceae/Arbutaceae/Arctostaphylaceae/Azaleacea.Diplarchaeceae/Epacridaceae/Hypopityaceae/Kalmiaceae/Ledaceae/Menziesiaceae/Menziezieceae/Monotropaceae/Ozycoccaceae/Prionotaceae/Pyrolaceae/Rhododendraceae/Rhodoraceae/Salaxidaceae/Siphonandraceae/Stypheliaceae/Vacciniaceae	Lebetanthus	myrsinites	Lebetanthus myrsinites	Evergreen Magellanic Forest	Shrub layer	Nothofagus betuloides - Drimys winteri - Raukaua laetevirens
Tracheophyta	Magnoliopsida	Ericales	Ericaceae/Andromedaceae/Arbutaceae/Arctostaphylaceae/Azaleacea.Diplarchaeceae/Epacridaceae/Hypopityaceae/Kalmiaceae/Ledaceae/Menziesiaceae/Menziezieceae/Monotropaceae/Ozycoccaceae/Prionotaceae/Pyrolaceae/Rhododendraceae/Rhodoraceae/Salaxidaceae/Siphonandraceae/Stypheliaceae/Vacciniaceae	Lebetanthus	myrsinites	Lebetanthus myrsinites	Magellanic Tundra	Shrub layer	Donatietum fascicularis
Tracheophyta	Magnoliopsida	Ericales	Ericaceae/Andromedaceae/Arbutaceae/Arctostaphylaceae/Azaleacea.Diplarchaeceae/Epacridaceae/Hypopityaceae/Kalmiaceae/Ledaceae/Menziesiaceae/Menziezieceae/Monotropaceae/Ozycoccaceae/Prionotaceae/Pyrolaceae/Rhododendraceae/Rhodoraceae/Salaxidaceae/Siphonandraceae/Stypheliaceae/Vacciniaceae	Lebetanthus	myrsinites	Lebetanthus myrsinites	Magellanic Tundra	Shrub layer	Pilgerodendretum uviferae
Tracheophyta	Magnoliopsida	Escalloniales	Escalloniaceae/Eremosynaceae/Polyosmaceae/Tribelaceae	Escallonia	serrata	Escallonia serrata	Evergreen Magellanic Forest	Shrub layer	Nothofagus betuloides - N. pumilio
Tracheophyta	Magnoliopsida	Escalloniales	Escalloniaceae/Eremosynaceae/Polyosmaceae/Tribelaceae	Escallonia	serrata	Escallonia serrata	Evergreen Magellanic Forest	Shrub layer	Nothofagetum betuloidis
Tracheophyta	Magnoliopsida	Escalloniales	Escalloniaceae/Eremosynaceae/Polyosmaceae/Tribelaceae	Escallonia	serrata	Escallonia serrata	Evergreen Magellanic Forest	Shrub layer	Nothofagus betuloides - Drimys winteri
Tracheophyta	Magnoliopsida	Escalloniales	Escalloniaceae/Eremosynaceae/Polyosmaceae/Tribelaceae	Escallonia	serrata	Escallonia serrata	Evergreen Magellanic Forest	Shrub layer	Nothofagus betuloides - Drimys winteri - Raukaua laetevirens
Tracheophyta	Magnoliopsida	Escalloniales	Escalloniaceae/Eremosynaceae/Polyosmaceae/Tribelaceae	Escallonia	serrata	Escallonia serrata	Magellanic Tundra	Shrub layer	Turbal elevado de Hepaticas
Tracheophyta	Magnoliopsida	Escalloniales	Escalloniaceae/Eremosynaceae/Polyosmaceae/Tribelaceae	Escallonia	serrata	Escallonia serrata	Magellanic Tundra	Shrub layer	Donatietum fascicularis
Tracheophyta	Magnoliopsida	Escalloniales	Escalloniaceae/Eremosynaceae/Polyosmaceae/Tribelaceae	Escallonia	serrata	Escallonia serrata	Magellanic Tundra	Shrub layer	Bolax gummifera-Azorella selago
Tracheophyta	Magnoliopsida	Escalloniales	Escalloniaceae/Eremosynaceae/Polyosmaceae/Tribelaceae	Escallonia	serrata	Escallonia serrata	Magellanic Tundra	Shrub layer	Tundra de Briofita y Arbustos Enanos
Tracheophyta	Magnoliopsida	Escalloniales	Escalloniaceae/Eremosynaceae/Polyosmaceae/Tribelaceae	Escallonia	serrata	Escallonia serrata	Magellanic Tundra	Shrub layer	Schoenelum antarcticis
Tracheophyta	Magnoliopsida	Escalloniales	Escalloniaceae/Eremosynaceae/Polyosmaceae/Tribelaceae	Escallonia	serrata	Escallonia serrata	Magellanic Tundra	Shrub layer	Pilgerodendretum uviferae
Tracheophyta	Magnoliopsida	Escalloniales	Escalloniaceae/Eremosynaceae/Polyosmaceae/Tribelaceae	Escallonia	serrata	Escallonia serrata	Magellanic Tundra	Shrub layer	Nano-betuloido-Schoenelum antarcticae
Tracheophyta	Magnoliopsida	Escalloniales	Escalloniaceae/Eremosynaceae/Polyosmaceae/Tribelaceae	Escallonia	serrata	Escallonia serrata	Magellanic Tundra	Shrub layer	Escallonia-Pernettyetum pumilae
Tracheophyta	Magnoliopsida	Escalloniales	Escalloniaceae/Eremosynaceae/Polyosmaceae/Tribelaceae	Tribeles	australis	Tribeles australis	Magellanic Tundra	Herbaceous layer	Donatietum fascicularis
Tracheophyta	Magnoliopsida	Escalloniales	Escalloniaceae/Eremosynaceae/Polyosmaceae/Tribelaceae	Tribeles	australis	Tribeles australis	Magellanic Tundra	Herbaceous layer	Bolax gummifera-Azorella selago
Tracheophyta	Magnoliopsida	Escalloniales	Escalloniaceae/Eremosynaceae/Polyosmaceae/Tribelaceae	Tribeles	australis	Tribeles australis	Magellanic Tundra	Herbaceous layer	Schoenelum antarcticis
Tracheophyta	Magnoliopsida	Malpighiales	Euphorbiaceae	Dysopsis	glechomoides	Dysopsis glechomoides	Deciduous Magellanic Forest	Herbaceous layer	Nothofagetum pumilii
Tracheophyta	Magnoliopsida	Malpighiales	Euphorbiaceae	Dysopsis	glechomoides	Dysopsis glechomoides	Evergreen Magellanic Forest	Herbaceous layer	Nothofagus betuloides - N. pumilio
Tracheophyta	Magnoliopsida	Malpighiales	Euphorbiaceae	Dysopsis	glechomoides	Dysopsis glechomoides	Evergreen Magellanic Forest	Herbaceous layer	Nothofagetum betuloidis
Tracheophyta	Magnoliopsida	Malpighiales	Euphorbiaceae	Dysopsis	glechomoides	Dysopsis glechomoides	Evergreen Magellanic Forest	Herbaceous layer	Nothofagus betuloides - Drimys winteri
Tracheophyta	Magnoliopsida	Malpighiales	Euphorbiaceae	Euphorbia	portulacoides	Euphorbia portulacoides	Patagonian Steppe	Herbaceous layer	Festucetum gracillimae
Tracheophyta	Magnoliopsida	Malpighiales	Euphorbiaceae	Euphorbia	portulacoides	Euphorbia portulacoides	Patagonian Steppe	Herbaceous layer	Festuca gracillima-Stipetum
Tracheophyta	Magnoliopsida	Malpighiales	Euphorbiaceae	Euphorbia	portulacoides	Euphorbia portulacoides	Patagonian Steppe	Herbaceous layer	Lepidophylletum cupressiforme
Tracheophyta	Magnoliopsida	Malpighiales	Euphorbiaceae	Euphorbia	portulacoides	Euphorbia portulacoides	Patagonian Steppe	Herbaceous layer	Comunidades psammofitas litorales xeromorficas
Tracheophyta	Magnoliopsida	Fabales	Fabaceae/Leguminosae	Adesmia	boronoides	Adesmia boronoides	Patagonian Steppe	Shrub layer	Festucetum gracillimae
Tracheophyta	Magnoliopsida	Fabales	Fabaceae/Leguminosae	Adesmia	boronoides	Adesmia boronoides	Patagonian Steppe	Shrub layer	Festuca gracillima-Stipetum
Tracheophyta	Magnoliopsida	Fabales	Fabaceae/Leguminosae	Adesmia	lotoides	Adesmia lotoides	Patagonian Steppe	Herbaceous layer	Festucetum gracillimae
Tracheophyta	Magnoliopsida	Fabales	Fabaceae/Leguminosae	Adesmia	lotoides	Adesmia lotoides	Patagonian Steppe	Herbaceous layer	Festuca gracillima-Chiliotrichium diffusum
Tracheophyta	Magnoliopsida	Fabales	Fabaceae/Leguminosae	Adesmia	lotoides	Adesmia lotoides	Patagonian Steppe	Herbaceous layer	Chiliotrichietum difusii
Tracheophyta	Magnoliopsida	Fabales	Fabaceae/Leguminosae	Adesmia	pumila	Adesmia pumila	Patagonian Steppe	Herbaceous layer	Festucetum gracillimae
Tracheophyta	Magnoliopsida	Fabales	Fabaceae/Leguminosae	Adesmia	pumila	Adesmia pumila	Patagonian Steppe	Herbaceous layer	Festuca gracillima-Stipetum
Tracheophyta	Magnoliopsida	Fabales	Fabaceae/Leguminosae	Adesmia	pumila	Adesmia pumila	Patagonian Steppe	Herbaceous layer	Festuca gracillima-Chiliotrichium diffusum
Tracheophyta	Magnoliopsida	Fabales	Fabaceae/Leguminosae	Adesmia	pumila	Adesmia pumila	Patagonian Steppe	Herbaceous layer	Chiliotrichietum difusii
Tracheophyta	Magnoliopsida	Fabales	Fabaceae/Leguminosae	Adesmia	pumila	Adesmia pumila	Deciduous Magellanic Forest	Herbaceous layer	Nothofagetum pumilii
Tracheophyta	Magnoliopsida	Fabales	Fabaceae/Leguminosae	Lathyrus	magellanicus	Lathyrus magellanicus	Patagonian Steppe	Herbaceous layer	Festucetum gracillimae
Tracheophyta	Magnoliopsida	Fabales	Fabaceae/Leguminosae	Lathyrus	magellanicus	Lathyrus magellanicus	Patagonian Steppe	Herbaceous layer	Festuca gracillima-Stipetum
Tracheophyta	Magnoliopsida	Fabales	Fabaceae/Leguminosae	Lathyrus	magellanicus	Lathyrus magellanicus	Patagonian Steppe	Herbaceous layer	Festuca gracillima-Chiliotrichium diffusum
Tracheophyta	Magnoliopsida	Fabales	Fabaceae/Leguminosae	Lathyrus	magellanicus	Lathyrus magellanicus	Patagonian Steppe	Herbaceous layer	Chiliotrichietum difusii
Tracheophyta	Magnoliopsida	Fabales	Fabaceae/Leguminosae	Lathyrus	magellanicus	Lathyrus magellanicus	Patagonian Steppe	Herbaceous layer	Deschampietum antarticae
Tracheophyta	Magnoliopsida	Fabales	Fabaceae/Leguminosae	Lathyrus	magellanicus	Lathyrus magellanicus	Patagonian Steppe	Herbaceous layer	Comunidades Arbustivas de Vegas y Praderas Higrofiticas
Tracheophyta	Magnoliopsida	Fabales	Fabaceae/Leguminosae	Lathyrus	magellanicus	Lathyrus magellanicus	Deciduous Magellanic Forest	Herbaceous layer	Nothofagetum pumilii
Tracheophyta	Magnoliopsida	Fabales	Fabaceae/Leguminosae	Lathyrus	magellanicus	Lathyrus magellanicus	Deciduous Magellanic Forest	Herbaceous layer	Nothofagetum antarticae
Tracheophyta	Magnoliopsida	Fabales	Fabaceae/Leguminosae	Vicia	bijuga	Vicia bijuga	Patagonian Steppe	Herbaceous layer	Festucetum gracillimae
Tracheophyta	Magnoliopsida	Fabales	Fabaceae/Leguminosae	Vicia	bijuga	Vicia bijuga	Patagonian Steppe	Herbaceous layer	Festuca gracillima-Stipetum
Tracheophyta	Magnoliopsida	Fabales	Fabaceae/Leguminosae	Vicia	bijuga	Vicia bijuga	Patagonian Steppe	Herbaceous layer	Chiliotrichietum difusii
Tracheophyta	Magnoliopsida	Fabales	Fabaceae/Leguminosae	Vicia	bijuga	Vicia bijuga	Patagonian Steppe	Herbaceous layer	Comunidades psammofitas litorales xeromorficas
Tracheophyta	Magnoliopsida	Fabales	Fabaceae/Leguminosae	Vicia	bijuga	Vicia bijuga	Deciduous Magellanic Forest	Herbaceous layer	Nothofagetum pumilii
Tracheophyta	Magnoliopsida	Fabales	Fabaceae/Leguminosae	Vicia	magellanica	Vicia magellanica	Patagonian Steppe	Herbaceous layer	Festucetum gracillimae
Tracheophyta	Magnoliopsida	Fabales	Fabaceae/Leguminosae	Vicia	magellanica	Vicia magellanica	Patagonian Steppe	Herbaceous layer	Festuca gracillima-Stipetum
Tracheophyta	Magnoliopsida	Fabales	Fabaceae/Leguminosae	Vicia	magellanica	Vicia magellanica	Patagonian Steppe	Herbaceous layer	Festuca gracillima-Chiliotrichium diffusum
Tracheophyta	Magnoliopsida	Fabales	Fabaceae/Leguminosae	Vicia	magellanica	Vicia magellanica	Patagonian Steppe	Herbaceous layer	Chiliotrichietum difusii
Tracheophyta	Magnoliopsida	Fabales	Fabaceae/Leguminosae	Vicia	magellanica	Vicia magellanica	Patagonian Steppe	Herbaceous layer	Comunidades Arbustivas de Vegas y Praderas Higrofiticas
Tracheophyta	Magnoliopsida	Fabales	Fabaceae/Leguminosae	Vicia	magellanica	Vicia magellanica	Deciduous Magellanic Forest	Herbaceous layer	Nothofagetum pumilii
Tracheophyta	Magnoliopsida	Fabales	Fabaceae/Leguminosae	Vicia	magellanica	Vicia magellanica	Deciduous Magellanic Forest	Herbaceous layer	Nothofagetum antarticae
Tracheophyta	Magnoliopsida	Caryophyllales	Frankeniaceae	Frankenia	chubutensis	Frankenia chubutensis	Patagonian Steppe	Herbaceous layer	Comunidades psammofitas litorales xeromorficas
Tracheophyta	Magnoliopsida	Caryophyllales	Frankeniaceae	Frankenia	chubutensis	Frankenia chubutensis	Patagonian Steppe	Herbaceous layer	Puccinellietum
Tracheophyta	Magnoliopsida	Caryophyllales	Frankeniaceae	Frankenia	chubutensis	Frankenia chubutensis	Patagonian Steppe	Herbaceous layer	Eriachenietum magellanicii
Tracheophyta	Magnoliopsida	Gentianales	Gentianaceae/Chironiaceae/Coutoubeaceae/Potaliaceae/Saccifooliaceae	Gentianella	magellanica	Gentianella magellanica	Patagonian Steppe	Herbaceous layer	Festucetum gracillimae
Tracheophyta	Magnoliopsida	Gentianales	Gentianaceae/Chironiaceae/Coutoubeaceae/Potaliaceae/Saccifooliaceae	Gentianella	magellanica	Gentianella magellanica	Patagonian Steppe	Herbaceous layer	Festuca gracillima-Chiliotrichium diffusum
Tracheophyta	Magnoliopsida	Gentianales	Gentianaceae/Chironiaceae/Coutoubeaceae/Potaliaceae/Saccifooliaceae	Gentianella	magellanica	Gentianella magellanica	Patagonian Steppe	Herbaceous layer	Chiliotrichietum difusii
Tracheophyta	Magnoliopsida	Gentianales	Gentianaceae/Chironiaceae/Coutoubeaceae/Potaliaceae/Saccifooliaceae	Gentianella	magellanica	Gentianella magellanica	Patagonian Steppe	Herbaceous layer	Hordeetum comosii
Tracheophyta	Magnoliopsida	Gentianales	Gentianaceae/Chironiaceae/Coutoubeaceae/Potaliaceae/Saccifooliaceae	Gentianella	magellanica	Gentianella magellanica	Patagonian Steppe	Herbaceous layer	Gunneretum magellanicae
Tracheophyta	Magnoliopsida	Gentianales	Gentianaceae/Chironiaceae/Coutoubeaceae/Potaliaceae/Saccifooliaceae	Gentianella	magellanica	Gentianella magellanica	Patagonian Steppe	Herbaceous layer	Caricetum canescentis
Tracheophyta	Magnoliopsida	Gentianales	Gentianaceae/Chironiaceae/Coutoubeaceae/Potaliaceae/Saccifooliaceae	Gentianella	magellanica	Gentianella magellanica	Patagonian Steppe	Herbaceous layer	Deschampietum antarticae
Tracheophyta	Magnoliopsida	Gentianales	Gentianaceae/Chironiaceae/Coutoubeaceae/Potaliaceae/Saccifooliaceae	Gentianella	magellanica	Gentianella magellanica	Patagonian Steppe	Herbaceous layer	Comunidades Arbustivas de Vegas y Praderas Higrofiticas
Tracheophyta	Magnoliopsida	Gentianales	Gentianaceae/Chironiaceae/Coutoubeaceae/Potaliaceae/Saccifooliaceae	Gentianella	magellanica	Gentianella magellanica	Magellanic Tundra	Herbaceous layer	Bolax gummifera-Azorella selago
Tracheophyta	Magnoliopsida	Geraniales	Geraniaceae/Erodiaceae/Hypseocharitaceae	Geranium	berteroanum	Geranium berteroanum	Patagonian Steppe	Herbaceous layer	Festucetum gracillimae
Tracheophyta	Magnoliopsida	Geraniales	Geraniaceae/Erodiaceae/Hypseocharitaceae	Geranium	berteroanum	Geranium berteroanum	Patagonian Steppe	Herbaceous layer	Festuca gracillima-Stipetum
Tracheophyta	Magnoliopsida	Geraniales	Geraniaceae/Erodiaceae/Hypseocharitaceae	Geranium	berteroanum	Geranium berteroanum	Patagonian Steppe	Herbaceous layer	Festuca gracillima-Chiliotrichium diffusum
Tracheophyta	Magnoliopsida	Geraniales	Geraniaceae/Erodiaceae/Hypseocharitaceae	Geranium	berteroanum	Geranium berteroanum	Patagonian Steppe	Herbaceous layer	Chiliotrichietum difusii
Tracheophyta	Magnoliopsida	Geraniales	Geraniaceae/Erodiaceae/Hypseocharitaceae	Geranium	berteroanum	Geranium berteroanum	Patagonian Steppe	Herbaceous layer	Comunidades psammofitas litorales xeromorficas
Tracheophyta	Magnoliopsida	Geraniales	Geraniaceae/Erodiaceae/Hypseocharitaceae	Geranium	berteroanum	Geranium berteroanum	Deciduous Magellanic Forest	Herbaceous layer	Nothofagetum pumilii
Tracheophyta	Magnoliopsida	Geraniales	Geraniaceae/Erodiaceae/Hypseocharitaceae	Geranium	microphyllum	Geranium microphyllum	Patagonian Steppe	Herbaceous layer	Festuca gracillima-Chiliotrichium diffusum
Tracheophyta	Magnoliopsida	Geraniales	Geraniaceae/Erodiaceae/Hypseocharitaceae	Geranium	microphyllum	Geranium microphyllum	Patagonian Steppe	Herbaceous layer	Chiliotrichietum difusii
Tracheophyta	Polypodiopsida	Gleicheniales	Gleicheniaceae/Dicranopteridaceae/Stromatopteridaceae	Sticherus	quadripartitus	Sticherus quadripartitus	Evergreen Magellanic Forest	Herbaceous layer	Nothofagetum betuloidis
Tracheophyta	Polypodiopsida	Gleicheniales	Gleicheniaceae/Dicranopteridaceae/Stromatopteridaceae	Sticherus	quadripartitus	Sticherus quadripartitus	Evergreen Magellanic Forest	Herbaceous layer	Nothofagus betuloides - Drimys winteri
Tracheophyta	Polypodiopsida	Gleicheniales	Gleicheniaceae/Dicranopteridaceae/Stromatopteridaceae	Sticherus	quadripartitus	Sticherus quadripartitus	Evergreen Magellanic Forest	Herbaceous layer	Nothofagus betuloides - Drimys winteri - Raukaua laetevirens
Tracheophyta	Polypodiopsida	Gleicheniales	Gleicheniaceae/Dicranopteridaceae/Stromatopteridaceae	Sticherus	quadripartitus	Sticherus quadripartitus	Magellanic Tundra	Herbaceous layer	Pilgerodendretum uviferae
Bryophyta	Bryopsida	Grimiales	Grimmiaceae	Racomitrium	lanuginosum	Racomitrium lanuginosum	Magellanic Tundra	Herbaceous layer	Turbal elevado de musgos no esfagnosos
Bryophyta	Bryopsida	Grimiales	Grimmiaceae	Racomitrium	lanuginosum	Racomitrium lanuginosum	Magellanic Tundra	Herbaceous layer	Schoenelum antarcticis
Tracheophyta	Magnoliopsida	Saxifragales	Grossulariaceae/Ribesiaceae	Ribes	magellanicum	Ribes magellanicum	Patagonian Steppe	Shrub layer	Maytenus magellanica-Drimys winteri
Tracheophyta	Magnoliopsida	Saxifragales	Grossulariaceae/Ribesiaceae	Ribes	magellanicum	Ribes magellanicum	Deciduous Magellanic Forest	Shrub layer	Nothofagetum pumilii
Tracheophyta	Magnoliopsida	Saxifragales	Grossulariaceae/Ribesiaceae	Ribes	magellanicum	Ribes magellanicum	Deciduous Magellanic Forest	Shrub layer	Nothofagetum antarticae
Tracheophyta	Magnoliopsida	Saxifragales	Grossulariaceae/Ribesiaceae	Ribes	magellanicum	Ribes magellanicum	Evergreen Magellanic Forest	Shrub layer	Nothofagus betuloides - N. pumilio
Tracheophyta	Magnoliopsida	Saxifragales	Grossulariaceae/Ribesiaceae	Ribes	magellanicum	Ribes magellanicum	Evergreen Magellanic Forest	Shrub layer	Nothofagetum betuloidis
Tracheophyta	Magnoliopsida	Saxifragales	Grossulariaceae/Ribesiaceae	Ribes	magellanicum	Ribes magellanicum	Evergreen Magellanic Forest	Shrub layer	Nothofagus betuloides - Drimys winteri
Tracheophyta	Magnoliopsida	Saxifragales	Grossulariaceae/Ribesiaceae	Ribes	magellanicum	Ribes magellanicum	Evergreen Magellanic Forest	Shrub layer	Nothofagus betuloides - Drimys winteri - Raukaua laetevirens
Tracheophyta	Magnoliopsida	Gunnerales	Gunneraceae	Gunnera	lobata	Gunnera lobata	Magellanic Tundra	Herbaceous layer	Sphagnetum magellanicii
Tracheophyta	Magnoliopsida	Gunnerales	Gunneraceae	Gunnera	lobata	Gunnera lobata	Magellanic Tundra	Herbaceous layer	Donatietum fascicularis
Tracheophyta	Magnoliopsida	Gunnerales	Gunneraceae	Gunnera	lobata	Gunnera lobata	Magellanic Tundra	Herbaceous layer	Bolax gummifera-Azorella selago
Tracheophyta	Magnoliopsida	Gunnerales	Gunneraceae	Gunnera	lobata	Gunnera lobata	Magellanic Tundra	Herbaceous layer	Schoenelum antarcticis
Tracheophyta	Magnoliopsida	Gunnerales	Gunneraceae	Gunnera	magellanica	Gunnera magellanica	Patagonian Steppe	Herbaceous layer	Festuca gracillima-Chiliotrichium diffusum
Tracheophyta	Magnoliopsida	Gunnerales	Gunneraceae	Gunnera	magellanica	Gunnera magellanica	Patagonian Steppe	Herbaceous layer	Chiliotrichietum difusii
Tracheophyta	Magnoliopsida	Gunnerales	Gunneraceae	Gunnera	magellanica	Gunnera magellanica	Patagonian Steppe	Herbaceous layer	Gunneretum magellanicae
Tracheophyta	Magnoliopsida	Gunnerales	Gunneraceae	Gunnera	magellanica	Gunnera magellanica	Patagonian Steppe	Herbaceous layer	Hierochloetum redolentis
Tracheophyta	Magnoliopsida	Gunnerales	Gunneraceae	Gunnera	magellanica	Gunnera magellanica	Patagonian Steppe	Herbaceous layer	Caricetum canescentis
Tracheophyta	Magnoliopsida	Gunnerales	Gunneraceae	Gunnera	magellanica	Gunnera magellanica	Patagonian Steppe	Herbaceous layer	Deschampietum antarticae
Tracheophyta	Magnoliopsida	Gunnerales	Gunneraceae	Gunnera	magellanica	Gunnera magellanica	Patagonian Steppe	Herbaceous layer	Comunidades Arbustivas de Vegas y Praderas Higrofiticas
Tracheophyta	Magnoliopsida	Gunnerales	Gunneraceae	Gunnera	magellanica	Gunnera magellanica	Deciduous Magellanic Forest	Herbaceous layer	Nothofagetum pumilii
Tracheophyta	Magnoliopsida	Gunnerales	Gunneraceae	Gunnera	magellanica	Gunnera magellanica	Evergreen Magellanic Forest	Herbaceous layer	Nothofagus betuloides - N. pumilio
Tracheophyta	Magnoliopsida	Gunnerales	Gunneraceae	Gunnera	magellanica	Gunnera magellanica	Evergreen Magellanic Forest	Herbaceous layer	Nothofagetum betuloidis
Tracheophyta	Magnoliopsida	Gunnerales	Gunneraceae	Gunnera	magellanica	Gunnera magellanica	Evergreen Magellanic Forest	Herbaceous layer	Nothofagus betuloides - Drimys winteri
Tracheophyta	Magnoliopsida	Gunnerales	Gunneraceae	Gunnera	magellanica	Gunnera magellanica	Evergreen Magellanic Forest	Herbaceous layer	Nothofagus betuloides - Drimys winteri - Raukaua laetevirens
Tracheophyta	Magnoliopsida	Gunnerales	Gunneraceae	Gunnera	magellanica	Gunnera magellanica	Magellanic Tundra	Herbaceous layer	Sphagnetum magellanicii
Tracheophyta	Magnoliopsida	Gunnerales	Gunneraceae	Gunnera	magellanica	Gunnera magellanica	Magellanic Tundra	Herbaceous layer	Donatietum fascicularis
Tracheophyta	Magnoliopsida	Gunnerales	Gunneraceae	Gunnera	magellanica	Gunnera magellanica	Magellanic Tundra	Herbaceous layer	Bolax gummifera-Azorella selago
Tracheophyta	Magnoliopsida	Gunnerales	Gunneraceae	Gunnera	magellanica	Gunnera magellanica	Magellanic Tundra	Herbaceous layer	Schoenelum antarcticis
Tracheophyta	Magnoliopsida	Gunnerales	Gunneraceae	Gunnera	magellanica	Gunnera magellanica	Magellanic Tundra	Herbaceous layer	Pilgerodendretum uviferae
Tracheophyta	Magnoliopsida	Gunnerales	Gunneraceae	Gunnera	magellanica	Gunnera magellanica	Magellanic Tundra	Herbaceous layer	Nano-betuloido-Schoenelum antarcticae
Tracheophyta	Magnoliopsida	Gunnerales	Gunneraceae	Gunnera	magellanica	Gunnera magellanica	Magellanic Tundra	Herbaceous layer	Escallonia-Pernettyetum pumilae
Marchantiophyta	Jungermanniopsida	Jungermanniales	Herbertaceae	Triandrophyllum	subtrifidum	Triandrophyllum subtrifidum	Magellanic Tundra	Herbaceous layer	Turbal elevado de Hepaticas
Bryophyta	Bryopsida	Hookeriales	Hookeriaceae	Distichophyllum	spp	Distichophyllum spp	Magellanic Tundra	Herbaceous layer	Turbal elevado de musgos no esfagnosos
Bryophyta	Bryopsida	Hookeriales	Hookeriaceae	Eriopus	spp	Eriopus spp	Magellanic Tundra	Herbaceous layer	Turbal elevado de musgos no esfagnosos
Tracheophyta	Polypodiopsida	Hymenophyllales	Hymenophyllaceae/Trichomanaceae	Hymenophyllum	falklandicum	Hymenophyllum falklandicum	Magellanic Tundra	Herbaceous layer	Donatietum fascicularis
Tracheophyta	Polypodiopsida	Hymenophyllales	Hymenophyllaceae/Trichomanaceae	Hymenophyllum	falklandicum	Hymenophyllum falklandicum	Magellanic Tundra	Herbaceous layer	Escallonia-Pernettyetum pumilae
Tracheophyta	Polypodiopsida	Hymenophyllales	Hymenophyllaceae/Trichomanaceae	Hymenophyllum	magellanicum	Hymenophyllum magellanicum	Evergreen Magellanic Forest	Herbaceous layer	Nothofagetum betuloidis
Tracheophyta	Polypodiopsida	Hymenophyllales	Hymenophyllaceae/Trichomanaceae	Hymenophyllum	magellanicum	Hymenophyllum magellanicum	Evergreen Magellanic Forest	Herbaceous layer	Nothofagus betuloides - Drimys winteri - Raukaua laetevirens
Tracheophyta	Polypodiopsida	Hymenophyllales	Hymenophyllaceae/Trichomanaceae	Hymenophyllum	pectinatum	Hymenophyllum pectinatum	Evergreen Magellanic Forest	Herbaceous layer	Nothofagus betuloides - N. pumilio
Tracheophyta	Polypodiopsida	Hymenophyllales	Hymenophyllaceae/Trichomanaceae	Hymenophyllum	pectinatum	Hymenophyllum pectinatum	Evergreen Magellanic Forest	Herbaceous layer	Nothofagetum betuloidis
Tracheophyta	Polypodiopsida	Hymenophyllales	Hymenophyllaceae/Trichomanaceae	Hymenophyllum	pectinatum	Hymenophyllum pectinatum	Evergreen Magellanic Forest	Herbaceous layer	Nothofagus betuloides - Drimys winteri
Tracheophyta	Polypodiopsida	Hymenophyllales	Hymenophyllaceae/Trichomanaceae	Hymenophyllum	pectinatum	Hymenophyllum pectinatum	Evergreen Magellanic Forest	Herbaceous layer	Nothofagus betuloides - Drimys winteri - Raukaua laetevirens
Tracheophyta	Polypodiopsida	Hymenophyllales	Hymenophyllaceae/Trichomanaceae	Hymenophyllum	pectinatum	Hymenophyllum pectinatum	Magellanic Tundra	Herbaceous layer	Donatietum fascicularis
Tracheophyta	Polypodiopsida	Hymenophyllales	Hymenophyllaceae/Trichomanaceae	Hymenophyllum	peltatum	Hymenophyllum peltatum	Evergreen Magellanic Forest	Herbaceous layer	Nothofagetum betuloidis
Tracheophyta	Polypodiopsida	Hymenophyllales	Hymenophyllaceae/Trichomanaceae	Hymenophyllum	peltatum	Hymenophyllum peltatum	Evergreen Magellanic Forest	Herbaceous layer	Nothofagus betuloides - Drimys winteri
Tracheophyta	Polypodiopsida	Hymenophyllales	Hymenophyllaceae/Trichomanaceae	Hymenophyllum	peltatum	Hymenophyllum peltatum	Evergreen Magellanic Forest	Herbaceous layer	Nothofagus betuloides - Drimys winteri - Raukaua laetevirens
Tracheophyta	Polypodiopsida	Hymenophyllales	Hymenophyllaceae/Trichomanaceae	Hymenophyllum	poolii	Hymenophyllum poolii	Evergreen Magellanic Forest	Herbaceous layer	Nothofagus betuloides - N. pumilio
Tracheophyta	Polypodiopsida	Hymenophyllales	Hymenophyllaceae/Trichomanaceae	Hymenophyllum	poolii	Hymenophyllum poolii	Evergreen Magellanic Forest	Herbaceous layer	Nothofagetum betuloidis
Tracheophyta	Polypodiopsida	Hymenophyllales	Hymenophyllaceae/Trichomanaceae	Hymenophyllum	poolii	Hymenophyllum poolii	Evergreen Magellanic Forest	Herbaceous layer	Nothofagus betuloides - Drimys winteri
Tracheophyta	Polypodiopsida	Hymenophyllales	Hymenophyllaceae/Trichomanaceae	Hymenophyllum	poolii	Hymenophyllum poolii	Evergreen Magellanic Forest	Herbaceous layer	Nothofagus betuloides - Drimys winteri - Raukaua laetevirens
Tracheophyta	Polypodiopsida	Hymenophyllales	Hymenophyllaceae/Trichomanaceae	Hymenophyllum	secundum	Hymenophyllum secundum	Evergreen Magellanic Forest	Herbaceous layer	Nothofagus betuloides - N. pumilio
Tracheophyta	Polypodiopsida	Hymenophyllales	Hymenophyllaceae/Trichomanaceae	Hymenophyllum	secundum	Hymenophyllum secundum	Evergreen Magellanic Forest	Herbaceous layer	Nothofagetum betuloidis
Tracheophyta	Polypodiopsida	Hymenophyllales	Hymenophyllaceae/Trichomanaceae	Hymenophyllum	secundum	Hymenophyllum secundum	Evergreen Magellanic Forest	Herbaceous layer	Nothofagus betuloides - Drimys winteri
Tracheophyta	Polypodiopsida	Hymenophyllales	Hymenophyllaceae/Trichomanaceae	Hymenophyllum	secundum	Hymenophyllum secundum	Evergreen Magellanic Forest	Herbaceous layer	Nothofagus betuloides - Drimys winteri - Raukaua laetevirens
Tracheophyta	Polypodiopsida	Hymenophyllales	Hymenophyllaceae/Trichomanaceae	Hymenophyllum	secundum	Hymenophyllum secundum	Magellanic Tundra	Herbaceous layer	Donatietum fascicularis
Tracheophyta	Polypodiopsida	Hymenophyllales	Hymenophyllaceae/Trichomanaceae	Hymenophyllum	spp.	Hymenophyllum spp.	Evergreen Magellanic Forest	Herbaceous layer	Nothofagetum betuloidis
Tracheophyta	Polypodiopsida	Hymenophyllales	Hymenophyllaceae/Trichomanaceae	Hymenophyllum	spp.	Hymenophyllum spp.	Evergreen Magellanic Forest	Herbaceous layer	Nothofagus betuloides - Drimys winteri
Tracheophyta	Polypodiopsida	Hymenophyllales	Hymenophyllaceae/Trichomanaceae	Hymenophyllum	spp.	Hymenophyllum spp.	Evergreen Magellanic Forest	Herbaceous layer	Nothofagus betuloides - Drimys winteri - Raukaua laetevirens
Tracheophyta	Polypodiopsida	Hymenophyllales	Hymenophyllaceae/Trichomanaceae	Hymenophyllum	tortuosum	Hymenophyllum tortuosum	Evergreen Magellanic Forest	Herbaceous layer	Nothofagus betuloides - N. pumilio
Tracheophyta	Polypodiopsida	Hymenophyllales	Hymenophyllaceae/Trichomanaceae	Hymenophyllum	tortuosum	Hymenophyllum tortuosum	Evergreen Magellanic Forest	Herbaceous layer	Nothofagetum betuloidis
Tracheophyta	Polypodiopsida	Hymenophyllales	Hymenophyllaceae/Trichomanaceae	Hymenophyllum	tortuosum	Hymenophyllum tortuosum	Evergreen Magellanic Forest	Herbaceous layer	Nothofagus betuloides - Drimys winteri
Tracheophyta	Polypodiopsida	Hymenophyllales	Hymenophyllaceae/Trichomanaceae	Hymenophyllum	tortuosum	Hymenophyllum tortuosum	Evergreen Magellanic Forest	Herbaceous layer	Nothofagus betuloides - Drimys winteri - Raukaua laetevirens
Tracheophyta	Polypodiopsida	Hymenophyllales	Hymenophyllaceae/Trichomanaceae	Hymenophyllum	tortuosum	Hymenophyllum tortuosum	Magellanic Tundra	Herbaceous layer	Donatietum fascicularis
Tracheophyta	Polypodiopsida	Hymenophyllales	Hymenophyllaceae/Trichomanaceae	Hymenophyllum	tunbrigense	Hymenophyllum tunbrigense	Evergreen Magellanic Forest	Herbaceous layer	Nothofagetum betuloidis
Tracheophyta	Polypodiopsida	Hymenophyllales	Hymenophyllaceae/Trichomanaceae	Hymenophyllum	tunbrigense	Hymenophyllum tunbrigense	Evergreen Magellanic Forest	Herbaceous layer	Nothofagus betuloides - Drimys winteri
Tracheophyta	Polypodiopsida	Hymenophyllales	Hymenophyllaceae/Trichomanaceae	Hymenophyllum	tunbrigense	Hymenophyllum tunbrigense	Evergreen Magellanic Forest	Herbaceous layer	Nothofagus betuloides - Drimys winteri - Raukaua laetevirens
Tracheophyta	Polypodiopsida	Hymenophyllales	Hymenophyllaceae/Trichomanaceae	Serpyllopsis	spp.	Serpyllopsis spp.	Evergreen Magellanic Forest	Herbaceous layer	Nothofagetum betuloidis
Tracheophyta	Polypodiopsida	Hymenophyllales	Hymenophyllaceae/Trichomanaceae	Serpyllopsis	spp.	Serpyllopsis spp.	Evergreen Magellanic Forest	Herbaceous layer	Nothofagus betuloides - Drimys winteri
Tracheophyta	Polypodiopsida	Hymenophyllales	Hymenophyllaceae/Trichomanaceae	Serpyllopsis	spp.	Serpyllopsis spp.	Evergreen Magellanic Forest	Herbaceous layer	Nothofagus betuloides - Drimys winteri - Raukaua laetevirens
Tracheophyta	Polypodiopsida	Hymenophyllales	Hymenophyllaceae/Trichomanaceae	Serpyllopsis	spp.	Serpyllopsis spp.	Magellanic Tundra	Herbaceous layer	Escallonia-Pernettyetum pumilae
Tracheophyta	Magnoliopsida	icacinales	Icacinaceae	Adelanthus	lindenbergianus	Adelanthus lindenbergianus	Magellanic Tundra	Herbaceous layer	Turbal elevado de Hepaticas
Tracheophyta	Liliopsida	Asparagales	Iridaceae/Crocaceae/Galaziaceae/Geosiridaceae/Gladiolaceae/Hewardiaceae/Isophysidaceae/Ixiaceae	Olsynium	biflorum	Olsynium biflorum	Patagonian Steppe	Higher layer	Festucetum gracillimae
Tracheophyta	Liliopsida	Asparagales	Iridaceae/Crocaceae/Galaziaceae/Geosiridaceae/Gladiolaceae/Hewardiaceae/Isophysidaceae/Ixiaceae	Olsynium	biflorum	Olsynium biflorum	Patagonian Steppe	Higher layer	Festuca gracillima-Stipetum
Tracheophyta	Liliopsida	Asparagales	Iridaceae/Crocaceae/Galaziaceae/Geosiridaceae/Gladiolaceae/Hewardiaceae/Isophysidaceae/Ixiaceae	Olsynium	biflorum	Olsynium biflorum	Patagonian Steppe	Higher layer	Lepidophylletum cupressiforme
Tracheophyta	Liliopsida	Asparagales	Iridaceae/Crocaceae/Galaziaceae/Geosiridaceae/Gladiolaceae/Hewardiaceae/Isophysidaceae/Ixiaceae	Olsynium	biflorum	Olsynium biflorum	Deciduous Magellanic Forest	Herbaceous layer	Nothofagetum pumilii
Tracheophyta	Liliopsida	Asparagales	Iridaceae/Crocaceae/Galaziaceae/Geosiridaceae/Gladiolaceae/Hewardiaceae/Isophysidaceae/Ixiaceae	Olsynium	biflorum	Olsynium biflorum	Deciduous Magellanic Forest	Herbaceous layer	Nothofagetum antarticae
Tracheophyta	Liliopsida	Asparagales	Iridaceae/Crocaceae/Galaziaceae/Geosiridaceae/Gladiolaceae/Hewardiaceae/Isophysidaceae/Ixiaceae	Sisyrinchium	chilense	Sisyrinchium chilense	Patagonian Steppe	Higher layer	Festucetum gracillimae
Tracheophyta	Liliopsida	Asparagales	Iridaceae/Crocaceae/Galaziaceae/Geosiridaceae/Gladiolaceae/Hewardiaceae/Isophysidaceae/Ixiaceae	Sisyrinchium	chilense	Sisyrinchium chilense	Patagonian Steppe	Herbaceous layer	Festuca gracillima-Chiliotrichium diffusum
Tracheophyta	Liliopsida	Asparagales	Iridaceae/Crocaceae/Galaziaceae/Geosiridaceae/Gladiolaceae/Hewardiaceae/Isophysidaceae/Ixiaceae	Sisyrinchium	chilense	Sisyrinchium chilense	Patagonian Steppe	Herbaceous layer	Chiliotrichietum difusii
Tracheophyta	Liliopsida	Asparagales	Iridaceae/Crocaceae/Galaziaceae/Geosiridaceae/Gladiolaceae/Hewardiaceae/Isophysidaceae/Ixiaceae	Sisyrinchium	patagonicum	Sisyrinchium patagonicum	Patagonian Steppe	Higher layer	Festucetum gracillimae
Tracheophyta	Liliopsida	Asparagales	Iridaceae/Crocaceae/Galaziaceae/Geosiridaceae/Gladiolaceae/Hewardiaceae/Isophysidaceae/Ixiaceae	Tapeinia	pumila	Tapeinia pumila	Magellanic Tundra	Herbaceous layer	Sphagnetum magellanicii
Tracheophyta	Liliopsida	Asparagales	Iridaceae/Crocaceae/Galaziaceae/Geosiridaceae/Gladiolaceae/Hewardiaceae/Isophysidaceae/Ixiaceae	Tapeinia	pumila	Tapeinia pumila	Magellanic Tundra	Herbaceous layer	Turbal elevado de Hepaticas
Tracheophyta	Liliopsida	Asparagales	Iridaceae/Crocaceae/Galaziaceae/Geosiridaceae/Gladiolaceae/Hewardiaceae/Isophysidaceae/Ixiaceae	Tapeinia	pumila	Tapeinia pumila	Magellanic Tundra	Herbaceous layer	Bolax gummifera-Azorella selago
Tracheophyta	Liliopsida	Asparagales	Iridaceae/Crocaceae/Galaziaceae/Geosiridaceae/Gladiolaceae/Hewardiaceae/Isophysidaceae/Ixiaceae	Tapeinia	pumila	Tapeinia pumila	Magellanic Tundra	Herbaceous layer	Bolax gummifera-Azorella selago
Tracheophyta	Liliopsida	Asparagales	Iridaceae/Crocaceae/Galaziaceae/Geosiridaceae/Gladiolaceae/Hewardiaceae/Isophysidaceae/Ixiaceae	Tapeinia	pumila	Tapeinia pumila	Magellanic Tundra	Herbaceous layer	Tundra de Briofita y Arbustos Enanos
Tracheophyta	Liliopsida	Asparagales	Iridaceae/Crocaceae/Galaziaceae/Geosiridaceae/Gladiolaceae/Hewardiaceae/Isophysidaceae/Ixiaceae	Tapeinia	pumila	Tapeinia pumila	Magellanic Tundra	Herbaceous layer	Schoenelum antarcticis
Tracheophyta	Liliopsida	Asparagales	Iridaceae/Crocaceae/Galaziaceae/Geosiridaceae/Gladiolaceae/Hewardiaceae/Isophysidaceae/Ixiaceae	Tapeinia	pumila	Tapeinia pumila	Magellanic Tundra	Herbaceous layer	Pilgerodendretum uviferae
Tracheophyta	Liliopsida	Asparagales	Iridaceae/Crocaceae/Galaziaceae/Geosiridaceae/Gladiolaceae/Hewardiaceae/Isophysidaceae/Ixiaceae	Tapeinia	pumila	Tapeinia pumila	Magellanic Tundra	Herbaceous layer	Nano-betuloido-Schoenelum antarcticae
Tracheophyta	Liliopsida	Asparagales	Iridaceae/Crocaceae/Galaziaceae/Geosiridaceae/Gladiolaceae/Hewardiaceae/Isophysidaceae/Ixiaceae	Tapeinia	pumila	Tapeinia pumila	Magellanic Tundra	Herbaceous layer	Escallonia-Pernettyetum pumilae
Tracheophyta	Liliopsida	Poales	Juncaceae	Juncus	balticus	Juncus balticus	Patagonian Steppe	Herbaceous layer	Gunneretum magellanicae
Tracheophyta	Liliopsida	Poales	Juncaceae	Juncus	balticus	Juncus balticus	Patagonian Steppe	Herbaceous layer	Caricetum canescentis
Tracheophyta	Liliopsida	Poales	Juncaceae	Juncus	balticus	Juncus balticus	Patagonian Steppe	Herbaceous layer	Deschampietum antarticae
Tracheophyta	Liliopsida	Poales	Juncaceae	Juncus	balticus	Juncus balticus	Patagonian Steppe	Herbaceous layer	Comunidades Arbustivas de Vegas y Praderas Higrofiticas
Tracheophyta	Liliopsida	Poales	Juncaceae	Juncus	pusillus	Juncus pusillus	Patagonian Steppe	Herbaceous layer	Hordeetum comosii
Tracheophyta	Liliopsida	Poales	Juncaceae	Juncus	pusillus	Juncus pusillus	Patagonian Steppe	Herbaceous layer	Gunneretum magellanicae
Tracheophyta	Liliopsida	Poales	Juncaceae	Juncus	pusillus	Juncus pusillus	Patagonian Steppe	Herbaceous layer	Caricetum canescentis
Tracheophyta	Liliopsida	Poales	Juncaceae	Juncus	pusillus	Juncus pusillus	Patagonian Steppe	Herbaceous layer	Deschampietum antarticae
Tracheophyta	Liliopsida	Poales	Juncaceae	Juncus	pusillus	Juncus pusillus	Patagonian Steppe	Herbaceous layer	Comunidades Arbustivas de Vegas y Praderas Higrofiticas
Tracheophyta	Liliopsida	Poales	Juncaceae	Juncus	scheuchzerioides	Juncus scheuchzerioides	Patagonian Steppe	Herbaceous layer	Festucetum gracillimae
Tracheophyta	Liliopsida	Poales	Juncaceae	Juncus	scheuchzerioides	Juncus scheuchzerioides	Patagonian Steppe	Herbaceous layer	Lepidophylletum cupressiforme
Tracheophyta	Liliopsida	Poales	Juncaceae	Juncus	scheuchzerioides	Juncus scheuchzerioides	Patagonian Steppe	Herbaceous layer	Comunidades psammofitas litorales xeromorficas
Tracheophyta	Liliopsida	Poales	Juncaceae	Juncus	scheuchzerioides	Juncus scheuchzerioides	Patagonian Steppe	Herbaceous layer	Hordeetum comosii
Tracheophyta	Liliopsida	Poales	Juncaceae	Juncus	scheuchzerioides	Juncus scheuchzerioides	Patagonian Steppe	Herbaceous layer	Gunneretum magellanicae
Tracheophyta	Liliopsida	Poales	Juncaceae	Juncus	scheuchzerioides	Juncus scheuchzerioides	Patagonian Steppe	Herbaceous layer	Caricetum canescentis
Tracheophyta	Liliopsida	Poales	Juncaceae	Juncus	scheuchzerioides	Juncus scheuchzerioides	Patagonian Steppe	Herbaceous layer	Deschampietum antarticae
Tracheophyta	Liliopsida	Poales	Juncaceae	Juncus	scheuchzerioides	Juncus scheuchzerioides	Patagonian Steppe	Herbaceous layer	Comunidades Arbustivas de Vegas y Praderas Higrofiticas
Tracheophyta	Liliopsida	Poales	Juncaceae	Juncus	scheuchzerioides	Juncus scheuchzerioides	Magellanic Tundra	Herbaceous layer	Sphagnetum magellanicii
Tracheophyta	Liliopsida	Poales	Juncaceae	Juncus	scheuchzerioides	Juncus scheuchzerioides	Magellanic Tundra	Herbaceous layer	Donatietum fascicularis
Tracheophyta	Liliopsida	Poales	Juncaceae	Juncus	scheuchzerioides	Juncus scheuchzerioides	Magellanic Tundra	Herbaceous layer	Pilgerodendretum uviferae
Tracheophyta	Liliopsida	Poales	Juncaceae	Juncus	scheuchzerioides	Juncus scheuchzerioides	Magellanic Tundra	Herbaceous layer	Escallonia-Pernettyetum pumilae
Tracheophyta	Liliopsida	Poales	Juncaceae	Juncus	stipulatus	Juncus stipulatus	Patagonian Steppe	Herbaceous layer	Festuca gracillima-Chiliotrichium diffusum
Tracheophyta	Liliopsida	Poales	Juncaceae	Juncus	stipulatus	Juncus stipulatus	Patagonian Steppe	Herbaceous layer	Chiliotrichietum difusii
Tracheophyta	Liliopsida	Poales	Juncaceae	Luzula	alopecurus	Luzula alopecurus	Patagonian Steppe	Higher layer	Festucetum gracillimae
Tracheophyta	Liliopsida	Poales	Juncaceae	Luzula	alopecurus	Luzula alopecurus	Patagonian Steppe	Herbaceous layer	Festuca gracillima-Chiliotrichium diffusum
Tracheophyta	Liliopsida	Poales	Juncaceae	Luzula	alopecurus	Luzula alopecurus	Patagonian Steppe	Herbaceous layer	Chiliotrichietum difusii
Tracheophyta	Liliopsida	Poales	Juncaceae	Luzula	alopecurus	Luzula alopecurus	Patagonian Steppe	Herbaceous layer	Gunneretum magellanicae
Tracheophyta	Liliopsida	Poales	Juncaceae	Luzula	alopecurus	Luzula alopecurus	Patagonian Steppe	Herbaceous layer	Deschampietum antarticae
Tracheophyta	Liliopsida	Poales	Juncaceae	Luzula	alopecurus	Luzula alopecurus	Patagonian Steppe	Herbaceous layer	Comunidades Arbustivas de Vegas y Praderas Higrofiticas
Tracheophyta	Liliopsida	Poales	Juncaceae	Luzula	alopecurus	Luzula alopecurus	Deciduous Magellanic Forest	Herbaceous layer	Nothofagetum pumilii
Tracheophyta	Liliopsida	Poales	Juncaceae	Luzula	alopecurus	Luzula alopecurus	Deciduous Magellanic Forest	Herbaceous layer	Nothofagetum antarticae
Tracheophyta	Liliopsida	Poales	Juncaceae	Luzula	alopecurus	Luzula alopecurus	Magellanic Tundra	Herbaceous layer	Donatietum fascicularis
Tracheophyta	Liliopsida	Poales	Juncaceae	Luzula	alopecurus	Luzula alopecurus	Magellanic Tundra	Herbaceous layer	Bolax gummifera-Azorella selago
Tracheophyta	Liliopsida	Poales	Juncaceae	Luzula	antarctica	Luzula antarctica	Patagonian Steppe	Higher layer	Festucetum gracillimae
Tracheophyta	Liliopsida	Poales	Juncaceae	Luzula	antarctica	Luzula antarctica	Patagonian Steppe	Herbaceous layer	Festuca gracillima-Chiliotrichium diffusum
Tracheophyta	Liliopsida	Poales	Juncaceae	Luzula	antarctica	Luzula antarctica	Patagonian Steppe	Herbaceous layer	Chiliotrichietum difusii
Tracheophyta	Liliopsida	Poales	Juncaceae	Luzula	antarctica	Luzula antarctica	Patagonian Steppe	Herbaceous layer	Empetretum rubrii
Tracheophyta	Liliopsida	Poales	Juncaceae	Luzula	chilensis	Luzula chilensis	Patagonian Steppe	Herbaceous layer	Festucetum gracillimae
Tracheophyta	Liliopsida	Poales	Juncaceae	Luzula	chilensis	Luzula chilensis	Patagonian Steppe	Higher layer	Festuca gracillima-Stipetum
Tracheophyta	Liliopsida	Poales	Juncaceae	Luzula	chilensis	Luzula chilensis	Patagonian Steppe	Herbaceous layer	Gunneretum magellanicae
Tracheophyta	Liliopsida	Poales	Juncaceae	Luzula	chilensis	Luzula chilensis	Patagonian Steppe	Herbaceous layer	Deschampietum antarticae
Tracheophyta	Liliopsida	Poales	Juncaceae	Luzula	chilensis	Luzula chilensis	Patagonian Steppe	Herbaceous layer	Comunidades Arbustivas de Vegas y Praderas Higrofiticas
Tracheophyta	Liliopsida	Poales	Juncaceae	Luzula	chilensis	Luzula chilensis	Deciduous Magellanic Forest	Herbaceous layer	Nothofagetum pumilii
Tracheophyta	Liliopsida	Poales	Juncaceae	Luzula	chilensis	Luzula chilensis	Deciduous Magellanic Forest	Herbaceous layer	Nothofagetum antarticae
Tracheophyta	Liliopsida	Poales	Juncaceae	Marsippospermum	grandiflorum	Marsippospermum grandiflorum	Deciduous Magellanic Forest	Herbaceous layer	Nothofagetum antarticae
Tracheophyta	Liliopsida	Poales	Juncaceae	Marsippospermum	grandiflorum	Marsippospermum grandiflorum	Evergreen Magellanic Forest	Herbaceous layer	Nothofagus betuloides - N. pumilio
Tracheophyta	Liliopsida	Poales	Juncaceae	Marsippospermum	grandiflorum	Marsippospermum grandiflorum	Evergreen Magellanic Forest	Herbaceous layer	Nothofagetum betuloidis
Tracheophyta	Liliopsida	Poales	Juncaceae	Marsippospermum	grandiflorum	Marsippospermum grandiflorum	Evergreen Magellanic Forest	Herbaceous layer	Nothofagus betuloides - Drimys winteri
Tracheophyta	Liliopsida	Poales	Juncaceae	Marsippospermum	grandiflorum	Marsippospermum grandiflorum	Evergreen Magellanic Forest	Herbaceous layer	Nothofagus betuloides - Drimys winteri - Raukaua laetevirens
Tracheophyta	Liliopsida	Poales	Juncaceae	Marsippospermum	grandiflorum	Marsippospermum grandiflorum	Magellanic Tundra	Herbaceous layer	Sphagnetum magellanicii
Tracheophyta	Liliopsida	Poales	Juncaceae	Marsippospermum	grandiflorum	Marsippospermum grandiflorum	Magellanic Tundra	Herbaceous layer	Turbal elevado de Hepaticas
Tracheophyta	Liliopsida	Poales	Juncaceae	Marsippospermum	grandiflorum	Marsippospermum grandiflorum	Magellanic Tundra	Herbaceous layer	Donatietum fascicularis
Tracheophyta	Liliopsida	Poales	Juncaceae	Marsippospermum	grandiflorum	Marsippospermum grandiflorum	Magellanic Tundra	Herbaceous layer	Bolax gummifera-Azorella selago
Tracheophyta	Liliopsida	Poales	Juncaceae	Marsippospermum	grandiflorum	Marsippospermum grandiflorum	Magellanic Tundra	Herbaceous layer	Tundra de Briofita y Arbustos Enanos
Tracheophyta	Liliopsida	Poales	Juncaceae	Marsippospermum	grandiflorum	Marsippospermum grandiflorum	Magellanic Tundra	Herbaceous layer	Schoenelum antarcticis
Tracheophyta	Liliopsida	Poales	Juncaceae	Marsippospermum	grandiflorum	Marsippospermum grandiflorum	Magellanic Tundra	Herbaceous layer	Pilgerodendretum uviferae
Tracheophyta	Liliopsida	Poales	Juncaceae	Marsippospermum	grandiflorum	Marsippospermum grandiflorum	Magellanic Tundra	Herbaceous layer	Nano-betuloido-Schoenelum antarcticae
Tracheophyta	Liliopsida	Poales	Juncaceae	Rostkovia	magellanica	Rostkovia magellanica	Evergreen Magellanic Forest	Herbaceous layer	Nothofagus betuloides - N. pumilio
Tracheophyta	Liliopsida	Poales	Juncaceae	Rostkovia	magellanica	Rostkovia magellanica	Evergreen Magellanic Forest	Herbaceous layer	Nothofagetum betuloidis
Tracheophyta	Liliopsida	Poales	Juncaceae	Rostkovia	magellanica	Rostkovia magellanica	Magellanic Tundra	Herbaceous layer	Sphagnetum magellanicii
Tracheophyta	Liliopsida	Poales	Juncaceae	Rostkovia	magellanica	Rostkovia magellanica	Magellanic Tundra	Herbaceous layer	Marsippospermetum grandiflorii
Tracheophyta	Liliopsida	Poales	Juncaceae	Rostkovia	magellanica	Rostkovia magellanica	Magellanic Tundra	Herbaceous layer	Turbal elevado de Hepaticas
Tracheophyta	Liliopsida	Poales	Juncaceae	Rostkovia	magellanica	Rostkovia magellanica	Magellanic Tundra	Herbaceous layer	Donatietum fascicularis
Tracheophyta	Liliopsida	Poales	Juncaceae	Rostkovia	magellanica	Rostkovia magellanica	Magellanic Tundra	Herbaceous layer	Tundra de Briofita y Arbustos Enanos
Tracheophyta	Liliopsida	Poales	Juncaceae	Rostkovia	magellanica	Rostkovia magellanica	Magellanic Tundra	Herbaceous layer	Schoenelum antarcticis
Tracheophyta	Liliopsida	Poales	Juncaceae	Rostkovia	magellanica	Rostkovia magellanica	Magellanic Tundra	Herbaceous layer	Pilgerodendretum uviferae
Tracheophyta	Liliopsida	Poales	Juncaceae	Rostkovia	magellanica	Rostkovia magellanica	Magellanic Tundra	Herbaceous layer	Nano-betuloido-Schoenelum antarcticae
Tracheophyta	Liliopsida	Alismatales	Juncaginaceae/Heterostylaceae/Lilaeaceae/Triglochinaceae	Tetroncium	magellanicum	Tetroncium magellanicum	Magellanic Tundra	Herbaceous layer	Sphagnetum magellanicii
Tracheophyta	Liliopsida	Alismatales	Juncaginaceae/Heterostylaceae/Lilaeaceae/Triglochinaceae	Tetroncium	magellanicum	Tetroncium magellanicum	Magellanic Tundra	Herbaceous layer	Turbal elevado de Hepaticas
Tracheophyta	Liliopsida	Alismatales	Juncaginaceae/Heterostylaceae/Lilaeaceae/Triglochinaceae	Tetroncium	magellanicum	Tetroncium magellanicum	Magellanic Tundra	Herbaceous layer	Donatietum fascicularis
Tracheophyta	Liliopsida	Alismatales	Juncaginaceae/Heterostylaceae/Lilaeaceae/Triglochinaceae	Tetroncium	magellanicum	Tetroncium magellanicum	Magellanic Tundra	Herbaceous layer	Bolax gummifera-Azorella selago
Tracheophyta	Liliopsida	Alismatales	Juncaginaceae/Heterostylaceae/Lilaeaceae/Triglochinaceae	Tetroncium	magellanicum	Tetroncium magellanicum	Magellanic Tundra	Herbaceous layer	Bolax gummifera-Azorella selago
Tracheophyta	Liliopsida	Alismatales	Juncaginaceae/Heterostylaceae/Lilaeaceae/Triglochinaceae	Tetroncium	magellanicum	Tetroncium magellanicum	Magellanic Tundra	Herbaceous layer	Tundra de Briofita y Arbustos Enanos
Tracheophyta	Liliopsida	Alismatales	Juncaginaceae/Heterostylaceae/Lilaeaceae/Triglochinaceae	Tetroncium	magellanicum	Tetroncium magellanicum	Magellanic Tundra	Herbaceous layer	Schoenelum antarcticis
Tracheophyta	Liliopsida	Alismatales	Juncaginaceae/Heterostylaceae/Lilaeaceae/Triglochinaceae	Triglochin	maritima	Triglochin maritima	Patagonian Steppe	Herbaceous layer	Puccinellietum
Tracheophyta	Liliopsida	Alismatales	Juncaginaceae/Heterostylaceae/Lilaeaceae/Triglochinaceae	Triglochin	palustris	Triglochin palustris	Patagonian Steppe	Herbaceous layer	Puccinellietum
Marchantiophyta	Jungermanniopsida	Jungermanniales	Jungermanniaceae	Jamesoniella	colorata	Jamesoniella colorata	Magellanic Tundra	Herbaceous layer	Turbal elevado de Hepaticas
Tracheophyta	Magnoliopsida	Lamiales	Lamiaceae/Aegiphilaceae/Chloanthaceae/Dicrastylidaceae/Labiatae/Menthaceae/Nepetaceae/Salazariaceae/Scutellariaceae/Sumphoremataceae/Viticaceae	Clinopodium	darwinii	Clinopodium darwinii	Patagonian Steppe	Herbaceous layer	Festucetum gracillimae
Tracheophyta	Magnoliopsida	Lamiales	Lamiaceae/Aegiphilaceae/Chloanthaceae/Dicrastylidaceae/Labiatae/Menthaceae/Nepetaceae/Salazariaceae/Scutellariaceae/Sumphoremataceae/Viticaceae	Clinopodium	darwinii	Clinopodium darwinii	Patagonian Steppe	Herbaceous layer	Festuca gracillima-Stipetum
Tracheophyta	Magnoliopsida	Lamiales	Lentibulariaceae/Pinguiculaceae/Utriculariaceae	Pinguicula	antarctica	Pinguicula antarctica	Magellanic Tundra	Herbaceous layer	Donatietum fascicularis
Marchantiophyta	Jungermanniopsida	Jungermanniales	Lepicoleaceae	Lepicolea	ochroleuca	Lepicolea ochroleuca	Magellanic Tundra	Herbaceous layer	Turbal elevado de Hepaticas
Marchantiophyta	Jungermanniopsida	Jungermanniales	Lepicoleaceae	Lepicolea	rigida	Lepicolea rigida	Magellanic Tundra	Herbaceous layer	Turbal elevado de Hepaticas
Marchantiophyta	Jungermanniopsida	Jungermanniales	Lepidoziaceae	Lepidozia	chordulifera	Lepidozia chordulifera	Magellanic Tundra	Herbaceous layer	Turbal elevado de Hepaticas
Marchantiophyta	Jungermanniopsida	Jungermanniales	Lepidoziaceae	Telaranea	capilligera	Telaranea capilligera	Magellanic Tundra	Herbaceous layer	Turbal elevado de Hepaticas
Marchantiophyta	Jungermanniopsida	Jungermanniales	Lophocoleaceae	Lophocolea	otiophylla	Lophocolea otiophylla	Magellanic Tundra	Herbaceous layer	Turbal elevado de Hepaticas
Tracheophyta	Lycopodiopsida	Lycopodiales	Lycopodiaceae	Lycopodium	confertum	Lycopodium confertum	Magellanic Tundra	Herbaceous layer	Bolax gummifera-Azorella selago
Tracheophyta	Lycopodiopsida	Lycopodiales	Lycopodiaceae	Lycopodium	confertum	Lycopodium confertum	Magellanic Tundra	Herbaceous layer	Bolax gummifera-Azorella selago
Tracheophyta	Lycopodiopsida	Lycopodiales	Lycopodiaceae	Lycopodium	confertum	Lycopodium confertum	Magellanic Tundra	Herbaceous layer	Escallonia-Pernettyetum pumilae
Tracheophyta	Lycopodiopsida	Lycopodiales	Lycopodiaceae	Lycopodium	magellanicum	Lycopodium magellanicum	Deciduous Magellanic Forest	Herbaceous layer	Nothofagetum pumilii
Tracheophyta	Lycopodiopsida	Lycopodiales	Lycopodiaceae	Lycopodium	magellanicum	Lycopodium magellanicum	Deciduous Magellanic Forest	Herbaceous layer	Nothofagetum antarticae
Tracheophyta	Lycopodiopsida	Lycopodiales	Lycopodiaceae	Lycopodium	magellanicum	Lycopodium magellanicum	Evergreen Magellanic Forest	Herbaceous layer	Nothofagus betuloides - N. pumilio
Tracheophyta	Lycopodiopsida	Lycopodiales	Lycopodiaceae	Lycopodium	magellanicum	Lycopodium magellanicum	Evergreen Magellanic Forest	Herbaceous layer	Nothofagetum betuloidis
Tracheophyta	Lycopodiopsida	Lycopodiales	Lycopodiaceae	Lycopodium	magellanicum	Lycopodium magellanicum	Magellanic Tundra	Herbaceous layer	Bolax gummifera-Azorella selago
Tracheophyta	Magnoliopsida	Santalales	Misodendraceae	Misodendrum	brachystachium	Misodendrum brachystachium	Deciduous Magellanic Forest	Shrub layer	Nothofagetum pumilii
Tracheophyta	Magnoliopsida	Santalales	Misodendraceae	Misodendrum	brachystachium	Misodendrum brachystachium	Deciduous Magellanic Forest	Shrub layer	Nothofagetum antarticae
Tracheophyta	Magnoliopsida	Santalales	Misodendraceae	Misodendrum	brachystachium	Misodendrum brachystachium	Evergreen Magellanic Forest	Shrub layer	Nothofagus betuloides - N. pumilio
Tracheophyta	Magnoliopsida	Santalales	Misodendraceae	Misodendrum	brachystachium	Misodendrum brachystachium	Evergreen Magellanic Forest	Shrub layer	Nothofagetum betuloidis
Tracheophyta	Magnoliopsida	Santalales	Misodendraceae	Misodendrum	brachystachium	Misodendrum brachystachium	Evergreen Magellanic Forest	Shrub layer	Nothofagus betuloides - Drimys winteri
Tracheophyta	Magnoliopsida	Santalales	Misodendraceae	Misodendrum	brachystachium	Misodendrum brachystachium	Evergreen Magellanic Forest	Shrub layer	Nothofagus betuloides - Drimys winteri - Raukaua laetevirens
Tracheophyta	Magnoliopsida	Santalales	Misodendraceae	Misodendrum	linearifolium	Misodendrum linearifolium	Deciduous Magellanic Forest	Shrub layer	Nothofagetum pumilii
Tracheophyta	Magnoliopsida	Santalales	Misodendraceae	Misodendrum	linearifolium	Misodendrum linearifolium	Deciduous Magellanic Forest	Shrub layer	Nothofagetum antarticae
Tracheophyta	Magnoliopsida	Santalales	Misodendraceae	Misodendrum	punctulatum	Misodendrum punctulatum	Deciduous Magellanic Forest	Shrub layer	Nothofagetum pumilii
Tracheophyta	Magnoliopsida	Santalales	Misodendraceae	Misodendrum	punctulatum	Misodendrum punctulatum	Deciduous Magellanic Forest	Shrub layer	Nothofagetum antarticae
Tracheophyta	Magnoliopsida	Santalales	Misodendraceae	Misodendrum	punctulatum	Misodendrum punctulatum	Evergreen Magellanic Forest	Shrub layer	Nothofagus betuloides - N. pumilio
Tracheophyta	Magnoliopsida	Santalales	Misodendraceae	Misodendrum	punctulatum	Misodendrum punctulatum	Evergreen Magellanic Forest	Shrub layer	Nothofagetum betuloidis
Tracheophyta	Magnoliopsida	Santalales	Misodendraceae	Misodendrum	punctulatum	Misodendrum punctulatum	Evergreen Magellanic Forest	Shrub layer	Nothofagus betuloides - Drimys winteri
Tracheophyta	Magnoliopsida	Santalales	Misodendraceae	Misodendrum	punctulatum	Misodendrum punctulatum	Evergreen Magellanic Forest	Shrub layer	Nothofagus betuloides - Drimys winteri - Raukaua laetevirens
Tracheophyta	Magnoliopsida	Santalales	Misodendraceae	Misodendrum	quadriflorum	Misodendrum quadriflorum	Deciduous Magellanic Forest	Shrub layer	Nothofagetum pumilii
Tracheophyta	Magnoliopsida	Santalales	Misodendraceae	Misodendrum	quadriflorum	Misodendrum quadriflorum	Deciduous Magellanic Forest	Shrub layer	Nothofagetum antarticae
Tracheophyta	Magnoliopsida	Santalales	Misodendraceae	Misodendrum	quadriflorum	Misodendrum quadriflorum	Evergreen Magellanic Forest	Shrub layer	Nothofagus betuloides - N. pumilio
Tracheophyta	Magnoliopsida	Santalales	Misodendraceae	Misodendrum	quadriflorum	Misodendrum quadriflorum	Evergreen Magellanic Forest	Shrub layer	Nothofagetum betuloidis
Tracheophyta	Magnoliopsida	Myrtales	Myrtaceae/Baeckeaceae/Chamelauciaceae/Eugeniaceae/Heteropyxidaceae/Kaniaceae/Leptospermaceae/Melaleucaceae/Myrrhiniaceae/Psiloxylaceae	Myrteola	nummularia	Myrteola nummularia	Magellanic Tundra	Herbaceous layer	Sphagnetum magellanicii
Tracheophyta	Magnoliopsida	Myrtales	Myrtaceae/Baeckeaceae/Chamelauciaceae/Eugeniaceae/Heteropyxidaceae/Kaniaceae/Leptospermaceae/Melaleucaceae/Myrrhiniaceae/Psiloxylaceae	Myrteola	nummularia	Myrteola nummularia	Magellanic Tundra	Shrub layerBerberis	Turbal elevado de Hepaticas
Tracheophyta	Magnoliopsida	Myrtales	Myrtaceae/Baeckeaceae/Chamelauciaceae/Eugeniaceae/Heteropyxidaceae/Kaniaceae/Leptospermaceae/Melaleucaceae/Myrrhiniaceae/Psiloxylaceae	Myrteola	nummularia	Myrteola nummularia	Magellanic Tundra	Herbaceous layer	Donatietum fascicularis
Tracheophyta	Magnoliopsida	Myrtales	Myrtaceae/Baeckeaceae/Chamelauciaceae/Eugeniaceae/Heteropyxidaceae/Kaniaceae/Leptospermaceae/Melaleucaceae/Myrrhiniaceae/Psiloxylaceae	Myrteola	nummularia	Myrteola nummularia	Magellanic Tundra	Herbaceous layer	Bolax gummifera-Azorella selago
Tracheophyta	Magnoliopsida	Myrtales	Myrtaceae/Baeckeaceae/Chamelauciaceae/Eugeniaceae/Heteropyxidaceae/Kaniaceae/Leptospermaceae/Melaleucaceae/Myrrhiniaceae/Psiloxylaceae	Myrteola	nummularia	Myrteola nummularia	Magellanic Tundra	Herbaceous layer	Tundra de Briofita y Arbustos Enanos
Tracheophyta	Magnoliopsida	Myrtales	Myrtaceae/Baeckeaceae/Chamelauciaceae/Eugeniaceae/Heteropyxidaceae/Kaniaceae/Leptospermaceae/Melaleucaceae/Myrrhiniaceae/Psiloxylaceae	Myrteola	nummularia	Myrteola nummularia	Magellanic Tundra	Shrub layer	Schoenelum antarcticis
Tracheophyta	Magnoliopsida	Myrtales	Myrtaceae/Baeckeaceae/Chamelauciaceae/Eugeniaceae/Heteropyxidaceae/Kaniaceae/Leptospermaceae/Melaleucaceae/Myrrhiniaceae/Psiloxylaceae	Myrteola	nummularia	Myrteola nummularia	Magellanic Tundra	Herbaceous layer	Pilgerodendretum uviferae
Tracheophyta	Magnoliopsida	Myrtales	Myrtaceae/Baeckeaceae/Chamelauciaceae/Eugeniaceae/Heteropyxidaceae/Kaniaceae/Leptospermaceae/Melaleucaceae/Myrrhiniaceae/Psiloxylaceae	Myrteola	nummularia	Myrteola nummularia	Magellanic Tundra	Herbaceous layer	Nano-betuloido-Schoenelum antarcticae
Tracheophyta	Magnoliopsida	Fagales	Nothofagaceae	Nothofagus	antarctica	Nothofagus antarctica	Patagonian Steppe	Shrub layer	Festucetum gracillimae
Tracheophyta	Magnoliopsida	Fagales	Nothofagaceae	Nothofagus	antarctica	Nothofagus antarctica	Patagonian Steppe	Shrub layer	Chiliotrichietum difusii
Tracheophyta	Magnoliopsida	Fagales	Nothofagaceae	Nothofagus	antarctica	Nothofagus antarctica	Deciduous Magellanic Forest	Tree layer	Nothofagetum pumilii
Tracheophyta	Magnoliopsida	Fagales	Nothofagaceae	Nothofagus	antarctica	Nothofagus antarctica	Deciduous Magellanic Forest	Tree layer	Nothofagetum antarticae
Tracheophyta	Magnoliopsida	Fagales	Nothofagaceae	Nothofagus	antarctica	Nothofagus antarctica	Deciduous Magellanic Forest	Shrub layer	Nothofagetum antarticae
Tracheophyta	Magnoliopsida	Fagales	Nothofagaceae	Nothofagus	antarctica	Nothofagus antarctica	Magellanic Tundra	Shrub layer	Sphagnetum magellanicii
Tracheophyta	Magnoliopsida	Fagales	Nothofagaceae	Nothofagus	antarctica	Nothofagus antarctica	Magellanic Tundra	Shrub layer	Marsippospermetum grandiflorii
Tracheophyta	Magnoliopsida	Fagales	Nothofagaceae	Nothofagus	antarctica	Nothofagus antarctica	Magellanic Tundra	Shrub layer	Turbal elevado de Hepaticas
Tracheophyta	Magnoliopsida	Fagales	Nothofagaceae	Nothofagus	antarctica	Nothofagus antarctica	Magellanic Tundra	Shrub layer	Donatietum fascicularis
Tracheophyta	Magnoliopsida	Fagales	Nothofagaceae	Nothofagus	antarctica	Nothofagus antarctica	Magellanic Tundra	Shrub layer	Pilgerodendretum uviferae
Tracheophyta	Magnoliopsida	Fagales	Nothofagaceae	Nothofagus	antarctica	Nothofagus antarctica	Magellanic Tundra	Shrub layer	Nano-betuloido-Schoenelum antarcticae
Tracheophyta	Magnoliopsida	Fagales	Nothofagaceae	Nothofagus	antarctica	Nothofagus antarctica	Magellanic Tundra	Shrub layer	Escallonia-Pernettyetum pumilae
Tracheophyta	Magnoliopsida	Fagales	Nothofagaceae	Nothofagus	betuloides	Nothofagus betuloides	Deciduous Magellanic Forest	Tree layer	Nothofagetum pumilii
Tracheophyta	Magnoliopsida	Fagales	Nothofagaceae	Nothofagus	betuloides	Nothofagus betuloides	Evergreen Magellanic Forest	Tree layer	Nothofagus betuloides - N. pumilio
Tracheophyta	Magnoliopsida	Fagales	Nothofagaceae	Nothofagus	betuloides	Nothofagus betuloides	Evergreen Magellanic Forest	Tree layer	Nothofagetum betuloidis
Tracheophyta	Magnoliopsida	Fagales	Nothofagaceae	Nothofagus	betuloides	Nothofagus betuloides	Evergreen Magellanic Forest	Tree layer	Nothofagus betuloides - Drimys winteri
Tracheophyta	Magnoliopsida	Fagales	Nothofagaceae	Nothofagus	betuloides	Nothofagus betuloides	Evergreen Magellanic Forest	Tree layer	Nothofagus betuloides - Drimys winteri - Raukaua laetevirens
Tracheophyta	Magnoliopsida	Fagales	Nothofagaceae	Nothofagus	betuloides	Nothofagus betuloides	Magellanic Tundra	Shrub layer	Sphagnetum magellanicii
Tracheophyta	Magnoliopsida	Fagales	Nothofagaceae	Nothofagus	betuloides	Nothofagus betuloides	Magellanic Tundra	Shrub layer	Marsippospermetum grandiflorii
Tracheophyta	Magnoliopsida	Fagales	Nothofagaceae	Nothofagus	betuloides	Nothofagus betuloides	Magellanic Tundra	Shrub layer	Turbal elevado de Hepaticas
Tracheophyta	Magnoliopsida	Fagales	Nothofagaceae	Nothofagus	betuloides	Nothofagus betuloides	Magellanic Tundra	Shrub layer	Donatietum fascicularis
Tracheophyta	Magnoliopsida	Fagales	Nothofagaceae	Nothofagus	betuloides	Nothofagus betuloides	Magellanic Tundra	Shrub layer	Pilgerodendretum uviferae
Tracheophyta	Magnoliopsida	Fagales	Nothofagaceae	Nothofagus	betuloides	Nothofagus betuloides	Magellanic Tundra	Shrub layer	Nano-betuloido-Schoenelum antarcticae
Tracheophyta	Magnoliopsida	Fagales	Nothofagaceae	Nothofagus	betuloides	Nothofagus betuloides	Magellanic Tundra	Shrub layer	Escallonia-Pernettyetum pumilae
Tracheophyta	Magnoliopsida	Fagales	Nothofagaceae	Nothofagus	pumilio	Nothofagus pumilio	Patagonian Steppe	Shrub layer	Chiliotrichietum difusii
Tracheophyta	Magnoliopsida	Fagales	Nothofagaceae	Nothofagus	pumilio	Nothofagus pumilio	Deciduous Magellanic Forest	Tree layer	Nothofagetum pumilii
Tracheophyta	Magnoliopsida	Fagales	Nothofagaceae	Nothofagus	pumilio	Nothofagus pumilio	Deciduous Magellanic Forest	Tree layer	Nothofagetum antarticae
Tracheophyta	Magnoliopsida	Fagales	Nothofagaceae	Nothofagus	pumilio	Nothofagus pumilio	Evergreen Magellanic Forest	Tree layer	Nothofagus betuloides - N. pumilio
Tracheophyta	Magnoliopsida	Myrtales	Onagraceae/Circaeaceae/Epilobiaceae/Fuchsiaceae/Isnardiaceae/Jussiaeaceae/Lopeziaceae/Oenotheraceae	Epilobium	australe	Epilobium australe	Patagonian Steppe	Herbaceous layer	Gunneretum magellanicae
Tracheophyta	Magnoliopsida	Myrtales	Onagraceae/Circaeaceae/Epilobiaceae/Fuchsiaceae/Isnardiaceae/Jussiaeaceae/Lopeziaceae/Oenotheraceae	Epilobium	australe	Epilobium australe	Patagonian Steppe	Herbaceous layer	Deschampietum antarticae
Tracheophyta	Magnoliopsida	Myrtales	Onagraceae/Circaeaceae/Epilobiaceae/Fuchsiaceae/Isnardiaceae/Jussiaeaceae/Lopeziaceae/Oenotheraceae	Epilobium	australe	Epilobium australe	Deciduous Magellanic Forest	Herbaceous layer	Nothofagetum pumilii
Tracheophyta	Magnoliopsida	Myrtales	Onagraceae/Circaeaceae/Epilobiaceae/Fuchsiaceae/Isnardiaceae/Jussiaeaceae/Lopeziaceae/Oenotheraceae	Epilobium	australe	Epilobium australe	Evergreen Magellanic Forest	Herbaceous layer	Nothofagus betuloides - N. pumilio
Tracheophyta	Magnoliopsida	Myrtales	Onagraceae/Circaeaceae/Epilobiaceae/Fuchsiaceae/Isnardiaceae/Jussiaeaceae/Lopeziaceae/Oenotheraceae	Fuchsia	magellanica	Fuchsia magellanica	Deciduous Magellanic Forest	Shrub layer	Nothofagetum pumilii
Tracheophyta	Magnoliopsida	Myrtales	Onagraceae/Circaeaceae/Epilobiaceae/Fuchsiaceae/Isnardiaceae/Jussiaeaceae/Lopeziaceae/Oenotheraceae	Fuchsia	magellanica	Fuchsia magellanica	Evergreen Magellanic Forest	Shrub layer	Nothofagus betuloides - N. pumilio
Tracheophyta	Magnoliopsida	Myrtales	Onagraceae/Circaeaceae/Epilobiaceae/Fuchsiaceae/Isnardiaceae/Jussiaeaceae/Lopeziaceae/Oenotheraceae	Fuchsia	magellanica	Fuchsia magellanica	Evergreen Magellanic Forest	Shrub layer	Nothofagetum betuloidis
Tracheophyta	Magnoliopsida	Myrtales	Onagraceae/Circaeaceae/Epilobiaceae/Fuchsiaceae/Isnardiaceae/Jussiaeaceae/Lopeziaceae/Oenotheraceae	Fuchsia	magellanica	Fuchsia magellanica	Evergreen Magellanic Forest	Shrub layer	Nothofagus betuloides - Drimys winteri
Tracheophyta	Magnoliopsida	Myrtales	Onagraceae/Circaeaceae/Epilobiaceae/Fuchsiaceae/Isnardiaceae/Jussiaeaceae/Lopeziaceae/Oenotheraceae	Fuchsia	magellanica	Fuchsia magellanica	Evergreen Magellanic Forest	Shrub layer	Nothofagus betuloides - Drimys winteri - Raukaua laetevirens
Tracheophyta	Liliopsida	Asparagales	Orchidaceae	Chloraea	magellanica	Chloraea magellanica	Patagonian Steppe	Higher layer	Festucetum gracillimae
Tracheophyta	Liliopsida	Asparagales	Orchidaceae	Chloraea	magellanica	Chloraea magellanica	Deciduous Magellanic Forest	Herbaceous layer	Nothofagetum pumilii
Tracheophyta	Liliopsida	Asparagales	Orchidaceae	Chloraea	magellanica	Chloraea magellanica	Deciduous Magellanic Forest	Herbaceous layer	Nothofagetum antarticae
Tracheophyta	Liliopsida	Asparagales	Orchidaceae	Codonorchis	lessonii	Codonorchis lessonii	Deciduous Magellanic Forest	Herbaceous layer	Nothofagetum pumilii
Tracheophyta	Liliopsida	Asparagales	Orchidaceae	Codonorchis	lessonii	Codonorchis lessonii	Deciduous Magellanic Forest	Herbaceous layer	Nothofagetum antarticae
Tracheophyta	Liliopsida	Asparagales	Orchidaceae	Codonorchis	lessonii	Codonorchis lessonii	Evergreen Magellanic Forest	Herbaceous layer	Nothofagus betuloides - N. pumilio
Tracheophyta	Liliopsida	Asparagales	Orchidaceae	Codonorchis	lessonii	Codonorchis lessonii	Evergreen Magellanic Forest	Herbaceous layer	Nothofagus betuloides - Drimys winteri
Tracheophyta	Liliopsida	Asparagales	Orchidaceae	Gavilea	lutea	Gavilea lutea	Patagonian Steppe	Higher layer	Festucetum gracillimae
Tracheophyta	Liliopsida	Asparagales	Orchidaceae	Gavilea	lutea	Gavilea lutea	Deciduous Magellanic Forest	Herbaceous layer	Nothofagetum pumilii
Tracheophyta	Liliopsida	Asparagales	Orchidaceae	Gavilea	lutea	Gavilea lutea	Deciduous Magellanic Forest	Herbaceous layer	Nothofagetum antarticae
Tracheophyta	Magnoliopsida	Lamiales	Orobanchaceae/Aeginetiaceae/Cyclocheilaceae/Melampyraceae/Nesogenaceae/Pedicularidaceae/Phelypaeaceae/Rhinanthaceae	Euphrasia	antarctica	Euphrasia antarctica	Patagonian Steppe	Herbaceous layer	Festucetum gracillimae
Tracheophyta	Magnoliopsida	Lamiales	Orobanchaceae/Aeginetiaceae/Cyclocheilaceae/Melampyraceae/Nesogenaceae/Pedicularidaceae/Phelypaeaceae/Rhinanthaceae	Euphrasia	antarctica	Euphrasia antarctica	Patagonian Steppe	Herbaceous layer	Festuca gracillima-Chiliotrichium diffusum
Tracheophyta	Magnoliopsida	Lamiales	Orobanchaceae/Aeginetiaceae/Cyclocheilaceae/Melampyraceae/Nesogenaceae/Pedicularidaceae/Phelypaeaceae/Rhinanthaceae	Euphrasia	antarctica	Euphrasia antarctica	Patagonian Steppe	Herbaceous layer	Chiliotrichietum difusii
Tracheophyta	Magnoliopsida	Lamiales	Orobanchaceae/Aeginetiaceae/Cyclocheilaceae/Melampyraceae/Nesogenaceae/Pedicularidaceae/Phelypaeaceae/Rhinanthaceae	Euphrasia	antarctica	Euphrasia antarctica	Patagonian Steppe	Herbaceous layer	Gunneretum magellanicae
Tracheophyta	Magnoliopsida	Lamiales	Orobanchaceae/Aeginetiaceae/Cyclocheilaceae/Melampyraceae/Nesogenaceae/Pedicularidaceae/Phelypaeaceae/Rhinanthaceae	Euphrasia	antarctica	Euphrasia antarctica	Patagonian Steppe	Herbaceous layer	Caricetum canescentis
Tracheophyta	Magnoliopsida	Lamiales	Orobanchaceae/Aeginetiaceae/Cyclocheilaceae/Melampyraceae/Nesogenaceae/Pedicularidaceae/Phelypaeaceae/Rhinanthaceae	Euphrasia	antarctica	Euphrasia antarctica	Patagonian Steppe	Herbaceous layer	Deschampietum antarticae
Tracheophyta	Magnoliopsida	Lamiales	Orobanchaceae/Aeginetiaceae/Cyclocheilaceae/Melampyraceae/Nesogenaceae/Pedicularidaceae/Phelypaeaceae/Rhinanthaceae	Euphrasia	antarctica	Euphrasia antarctica	Patagonian Steppe	Herbaceous layer	Comunidades Arbustivas de Vegas y Praderas Higrofiticas
Tracheophyta	Magnoliopsida	Oxalidales	Oxalidaceae/Averrhoaceae	Oxalis	enneaphylla	Oxalis enneaphylla	Patagonian Steppe	Herbaceous layer	Festucetum gracillimae
Tracheophyta	Magnoliopsida	Oxalidales	Oxalidaceae/Averrhoaceae	Oxalis	enneaphylla	Oxalis enneaphylla	Patagonian Steppe	Herbaceous layer	Festuca gracillima-Stipetum
Tracheophyta	Magnoliopsida	Oxalidales	Oxalidaceae/Averrhoaceae	Oxalis	enneaphylla	Oxalis enneaphylla	Patagonian Steppe	Herbaceous layer	Festuca gracillima-Chiliotrichium diffusum
Tracheophyta	Magnoliopsida	Oxalidales	Oxalidaceae/Averrhoaceae	Oxalis	enneaphylla	Oxalis enneaphylla	Patagonian Steppe	Herbaceous layer	Chiliotrichietum difusii
Tracheophyta	Magnoliopsida	Oxalidales	Oxalidaceae/Averrhoaceae	Oxalis	enneaphylla	Oxalis enneaphylla	Patagonian Steppe	Herbaceous layer	Empetretum rubrii
Tracheophyta	Magnoliopsida	Oxalidales	Oxalidaceae/Averrhoaceae	Oxalis	enneaphylla	Oxalis enneaphylla	Patagonian Steppe	Herbaceous layer	Lepidophylletum cupressiforme
Tracheophyta	Magnoliopsida	Oxalidales	Oxalidaceae/Averrhoaceae	Oxalis	enneaphylla	Oxalis enneaphylla	Patagonian Steppe	Herbaceous layer	Comunidades psammofitas litorales xeromorficas
Tracheophyta	Magnoliopsida	Oxalidales	Oxalidaceae/Averrhoaceae	Oxalis	magellanica	Oxalis magellanica	Magellanic Tundra	Herbaceous layer	Turbal elevado de Hepaticas
Tracheophyta	Magnoliopsida	Oxalidales	Oxalidaceae/Averrhoaceae	Oxalis	magellanica	Oxalis magellanica	Magellanic Tundra	Herbaceous layer	Donatietum fascicularis
Tracheophyta	Magnoliopsida	Oxalidales	Oxalidaceae/Averrhoaceae	Oxalis	magellanica	Oxalis magellanica	Magellanic Tundra	Herbaceous layer	Bolax gummifera-Azorella selago
Tracheophyta	Magnoliopsida	Oxalidales	Oxalidaceae/Averrhoaceae	Oxalis	magellanica	Oxalis magellanica	Magellanic Tundra	Herbaceous layer	Tundra de Briofita y Arbustos Enanos
Tracheophyta	Magnoliopsida	Oxalidales	Oxalidaceae/Averrhoaceae	Oxalis	magellanica	Oxalis magellanica	Magellanic Tundra	Herbaceous layer	Schoenelum antarcticis
Tracheophyta	Liliopsida	Liliales	Philesiaceae/Lapageriaceae	Philesia	magellanica	Philesia magellanica	Evergreen Magellanic Forest	Shrub layer	Nothofagus betuloides - N. pumilio
Tracheophyta	Liliopsida	Liliales	Philesiaceae/Lapageriaceae	Philesia	magellanica	Philesia magellanica	Evergreen Magellanic Forest	Shrub layer	Nothofagetum betuloidis
Tracheophyta	Liliopsida	Liliales	Philesiaceae/Lapageriaceae	Philesia	magellanica	Philesia magellanica	Evergreen Magellanic Forest	Shrub layer	Nothofagus betuloides - Drimys winteri
Tracheophyta	Liliopsida	Liliales	Philesiaceae/Lapageriaceae	Philesia	magellanica	Philesia magellanica	Evergreen Magellanic Forest	Shrub layer	Nothofagus betuloides - Drimys winteri - Raukaua laetevirens
Tracheophyta	Liliopsida	Liliales	Philesiaceae/Lapageriaceae	Philesia	magellanica	Philesia magellanica	Magellanic Tundra	Shrub layer	Sphagnetum magellanicii
Tracheophyta	Liliopsida	Liliales	Philesiaceae/Lapageriaceae	Philesia	magellanica	Philesia magellanica	Magellanic Tundra	Shrub layer	Turbal elevado de Hepaticas
Tracheophyta	Liliopsida	Liliales	Philesiaceae/Lapageriaceae	Philesia	magellanica	Philesia magellanica	Magellanic Tundra	Shrub layer	Donatietum fascicularis
Tracheophyta	Liliopsida	Liliales	Philesiaceae/Lapageriaceae	Philesia	magellanica	Philesia magellanica	Magellanic Tundra	Shrub layer	Bolax gummifera-Azorella selago
Tracheophyta	Liliopsida	Liliales	Philesiaceae/Lapageriaceae	Philesia	magellanica	Philesia magellanica	Magellanic Tundra	Shrub layer	Tundra de Briofita y Arbustos Enanos
Tracheophyta	Liliopsida	Liliales	Philesiaceae/Lapageriaceae	Philesia	magellanica	Philesia magellanica	Magellanic Tundra	Shrub layer	Schoenelum antarcticis
Tracheophyta	Liliopsida	Liliales	Philesiaceae/Lapageriaceae	Philesia	magellanica	Philesia magellanica	Magellanic Tundra	Shrub layer	Pilgerodendretum uviferae
Tracheophyta	Liliopsida	Liliales	Philesiaceae/Lapageriaceae	Philesia	magellanica	Philesia magellanica	Magellanic Tundra	Shrub layer	Nano-betuloido-Schoenelum antarcticae
Marchantiophyta	Jungermanniopsida	Jungermanniales	Plagiochilaceae	Plagiochila	ansata	Plagiochila ansata	Magellanic Tundra	Herbaceous layer	Turbal elevado de Hepaticas
Marchantiophyta	Jungermanniopsida	Jungermanniales	Plagiochilaceae	Plagiochila	duricaulis	Plagiochila duricaulis	Magellanic Tundra	Herbaceous layer	Turbal elevado de Hepaticas
Tracheophyta	Magnoliopsida	Lamiales	Plantaginaceae/Antirrhinaceae/Aragoaceae/Chelonaceae/Digitalidaceae/Eliisiophyllaceae/Gratiolaceae/Hippuridaceae/Littorellaceae/Psyliaceae/Sibthorpiaceae/Veronicaceae	Hippuris	vulgaris	Hippuris vulgaris	Patagonian Steppe	Herbaceous layer	Hordeetum comosii
Tracheophyta	Magnoliopsida	Lamiales	Plantaginaceae/Antirrhinaceae/Aragoaceae/Chelonaceae/Digitalidaceae/Eliisiophyllaceae/Gratiolaceae/Hippuridaceae/Littorellaceae/Psyliaceae/Sibthorpiaceae/Veronicaceae	Hippuris	vulgaris	Hippuris vulgaris	Patagonian Steppe	Herbaceous layer	Gunneretum magellanicae
Tracheophyta	Magnoliopsida	Lamiales	Plantaginaceae/Antirrhinaceae/Aragoaceae/Chelonaceae/Digitalidaceae/Eliisiophyllaceae/Gratiolaceae/Hippuridaceae/Littorellaceae/Psyliaceae/Sibthorpiaceae/Veronicaceae	Hippuris	vulgaris	Hippuris vulgaris	Patagonian Steppe	Herbaceous layer	Caricetum canescentis
Tracheophyta	Magnoliopsida	Lamiales	Plantaginaceae/Antirrhinaceae/Aragoaceae/Chelonaceae/Digitalidaceae/Eliisiophyllaceae/Gratiolaceae/Hippuridaceae/Littorellaceae/Psyliaceae/Sibthorpiaceae/Veronicaceae	Hippuris	vulgaris	Hippuris vulgaris	Patagonian Steppe	Herbaceous layer	Deschampietum antarticae
Tracheophyta	Magnoliopsida	Lamiales	Plantaginaceae/Antirrhinaceae/Aragoaceae/Chelonaceae/Digitalidaceae/Eliisiophyllaceae/Gratiolaceae/Hippuridaceae/Littorellaceae/Psyliaceae/Sibthorpiaceae/Veronicaceae	Ourisia	breviflora	Ourisia breviflora	Magellanic Tundra	Herbaceous layer	Escallonia-Pernettyetum pumilae
Tracheophyta	Magnoliopsida	Lamiales	Plantaginaceae/Antirrhinaceae/Aragoaceae/Chelonaceae/Digitalidaceae/Eliisiophyllaceae/Gratiolaceae/Hippuridaceae/Littorellaceae/Psyliaceae/Sibthorpiaceae/Veronicaceae	Ourisia	spp.	Ourisia spp.	Magellanic Tundra	Herbaceous layer	Bolax gummifera-Azorella selago
Tracheophyta	Magnoliopsida	Lamiales	Plantaginaceae/Antirrhinaceae/Aragoaceae/Chelonaceae/Digitalidaceae/Eliisiophyllaceae/Gratiolaceae/Hippuridaceae/Littorellaceae/Psyliaceae/Sibthorpiaceae/Veronicaceae	Plantago	barbata	Plantago barbata	Patagonian Steppe	Herbaceous layer	Festucetum gracillimae
Tracheophyta	Magnoliopsida	Lamiales	Plantaginaceae/Antirrhinaceae/Aragoaceae/Chelonaceae/Digitalidaceae/Eliisiophyllaceae/Gratiolaceae/Hippuridaceae/Littorellaceae/Psyliaceae/Sibthorpiaceae/Veronicaceae	Plantago	barbata	Plantago barbata	Patagonian Steppe	Herbaceous layer	Festuca gracillima-Stipetum
Tracheophyta	Magnoliopsida	Lamiales	Plantaginaceae/Antirrhinaceae/Aragoaceae/Chelonaceae/Digitalidaceae/Eliisiophyllaceae/Gratiolaceae/Hippuridaceae/Littorellaceae/Psyliaceae/Sibthorpiaceae/Veronicaceae	Plantago	barbata	Plantago barbata	Patagonian Steppe	Herbaceous layer	Comunidades psammofitas litorales xeromorficas
Tracheophyta	Magnoliopsida	Lamiales	Plantaginaceae/Antirrhinaceae/Aragoaceae/Chelonaceae/Digitalidaceae/Eliisiophyllaceae/Gratiolaceae/Hippuridaceae/Littorellaceae/Psyliaceae/Sibthorpiaceae/Veronicaceae	Plantago	barbata	Plantago barbata	Patagonian Steppe	Herbaceous layer	Hordeetum comosii
Tracheophyta	Magnoliopsida	Lamiales	Plantaginaceae/Antirrhinaceae/Aragoaceae/Chelonaceae/Digitalidaceae/Eliisiophyllaceae/Gratiolaceae/Hippuridaceae/Littorellaceae/Psyliaceae/Sibthorpiaceae/Veronicaceae	Plantago	barbata	Plantago barbata	Patagonian Steppe	Herbaceous layer	Gunneretum magellanicae
Tracheophyta	Magnoliopsida	Lamiales	Plantaginaceae/Antirrhinaceae/Aragoaceae/Chelonaceae/Digitalidaceae/Eliisiophyllaceae/Gratiolaceae/Hippuridaceae/Littorellaceae/Psyliaceae/Sibthorpiaceae/Veronicaceae	Plantago	barbata	Plantago barbata	Patagonian Steppe	Herbaceous layer	Puccinellietum
Tracheophyta	Magnoliopsida	Lamiales	Plantaginaceae/Antirrhinaceae/Aragoaceae/Chelonaceae/Digitalidaceae/Eliisiophyllaceae/Gratiolaceae/Hippuridaceae/Littorellaceae/Psyliaceae/Sibthorpiaceae/Veronicaceae	Plantago	barbata	Plantago barbata	Patagonian Steppe	Herbaceous layer	Eriachenietum magellanicii
Tracheophyta	Magnoliopsida	Lamiales	Plantaginaceae/Antirrhinaceae/Aragoaceae/Chelonaceae/Digitalidaceae/Eliisiophyllaceae/Gratiolaceae/Hippuridaceae/Littorellaceae/Psyliaceae/Sibthorpiaceae/Veronicaceae	Plantago	barbata	Plantago barbata	Magellanic Tundra	Herbaceous layer	Schoenelum antarcticis
Tracheophyta	Magnoliopsida	Lamiales	Plantaginaceae/Antirrhinaceae/Aragoaceae/Chelonaceae/Digitalidaceae/Eliisiophyllaceae/Gratiolaceae/Hippuridaceae/Littorellaceae/Psyliaceae/Sibthorpiaceae/Veronicaceae	Plantago	barbata	Plantago barbata	Magellanic Tundra	Herbaceous layer	Poetum flabellatae
Tracheophyta	Magnoliopsida	Lamiales	Plantaginaceae/Antirrhinaceae/Aragoaceae/Chelonaceae/Digitalidaceae/Eliisiophyllaceae/Gratiolaceae/Hippuridaceae/Littorellaceae/Psyliaceae/Sibthorpiaceae/Veronicaceae	Plantago	maritima	Plantago maritima	Patagonian Steppe	Herbaceous layer	Lepidophylletum cupressiforme
Tracheophyta	Magnoliopsida	Lamiales	Plantaginaceae/Antirrhinaceae/Aragoaceae/Chelonaceae/Digitalidaceae/Eliisiophyllaceae/Gratiolaceae/Hippuridaceae/Littorellaceae/Psyliaceae/Sibthorpiaceae/Veronicaceae	Plantago	maritima	Plantago maritima	Patagonian Steppe	Herbaceous layer	Comunidades psammofitas litorales xeromorficas
Tracheophyta	Magnoliopsida	Lamiales	Plantaginaceae/Antirrhinaceae/Aragoaceae/Chelonaceae/Digitalidaceae/Eliisiophyllaceae/Gratiolaceae/Hippuridaceae/Littorellaceae/Psyliaceae/Sibthorpiaceae/Veronicaceae	Plantago	maritima	Plantago maritima	Patagonian Steppe	Herbaceous layer	Puccinellietum
Tracheophyta	Magnoliopsida	Lamiales	Plantaginaceae/Antirrhinaceae/Aragoaceae/Chelonaceae/Digitalidaceae/Eliisiophyllaceae/Gratiolaceae/Hippuridaceae/Littorellaceae/Psyliaceae/Sibthorpiaceae/Veronicaceae	Plantago	maritima	Plantago maritima	Patagonian Steppe	Herbaceous layer	Eriachenietum magellanicii
Tracheophyta	Magnoliopsida	Lamiales	Plantaginaceae/Antirrhinaceae/Aragoaceae/Chelonaceae/Digitalidaceae/Eliisiophyllaceae/Gratiolaceae/Hippuridaceae/Littorellaceae/Psyliaceae/Sibthorpiaceae/Veronicaceae	Veronica	elliptica	Veronica elliptica	Evergreen Magellanic Forest	Shrub layer	Nothofagetum betuloidis
Tracheophyta	Magnoliopsida	Lamiales	Plantaginaceae/Antirrhinaceae/Aragoaceae/Chelonaceae/Digitalidaceae/Eliisiophyllaceae/Gratiolaceae/Hippuridaceae/Littorellaceae/Psyliaceae/Sibthorpiaceae/Veronicaceae	Veronica	elliptica	Veronica elliptica	Evergreen Magellanic Forest	Shrub layer	Nothofagus betuloides - Drimys winteri
Tracheophyta	Magnoliopsida	Caryophyllales	Plumbaginaceae	Armeria	maritima	Armeria maritima	Patagonian Steppe	Herbaceous layer	Festuca gracillima-Stipetum
Tracheophyta	Magnoliopsida	Caryophyllales	Plumbaginaceae	Armeria	maritima	Armeria maritima	Patagonian Steppe	Herbaceous layer	Festuca gracillima-Chiliotrichium diffusum
Tracheophyta	Magnoliopsida	Caryophyllales	Plumbaginaceae	Armeria	maritima	Armeria maritima	Patagonian Steppe	Herbaceous layer	Chiliotrichietum difusii
Tracheophyta	Magnoliopsida	Caryophyllales	Plumbaginaceae	Armeria	maritima	Armeria maritima	Patagonian Steppe	Herbaceous layer	Empetretum rubrii
Tracheophyta	Magnoliopsida	Caryophyllales	Plumbaginaceae	Armeria	maritima	Armeria maritima	Patagonian Steppe	Higher layer	Lepidophylletum cupressiforme
Tracheophyta	Magnoliopsida	Caryophyllales	Plumbaginaceae	Armeria	maritima spp. and	Armeria maritima spp. and	Patagonian Steppe	Higher layer	Festucetum gracillimae
Tracheophyta	Liliopsida	Poales	Poaceae/Gramminae	Agrostis	canina	Agrostis canina	Patagonian Steppe	Higher layer	Festucetum gracillimae
Tracheophyta	Liliopsida	Poales	Poaceae/Gramminae	Agrostis	canina	Agrostis canina	Patagonian Steppe	Herbaceous layer	Festucetum gracillimae
Tracheophyta	Liliopsida	Poales	Poaceae/Gramminae	Agrostis	canina	Agrostis canina	Patagonian Steppe	Herbaceous layer	Festuca gracillima-Chiliotrichium diffusum
Tracheophyta	Liliopsida	Poales	Poaceae/Gramminae	Agrostis	canina	Agrostis canina	Patagonian Steppe	Herbaceous layer	Chiliotrichietum difusii
Tracheophyta	Liliopsida	Poales	Poaceae/Gramminae	Agrostis	canina	Agrostis canina	Patagonian Steppe	Herbaceous layer	Hordeetum comosii
Tracheophyta	Liliopsida	Poales	Poaceae/Gramminae	Agrostis	canina	Agrostis canina	Patagonian Steppe	Herbaceous layer	Gunneretum magellanicae
Tracheophyta	Liliopsida	Poales	Poaceae/Gramminae	Agrostis	canina	Agrostis canina	Patagonian Steppe	Herbaceous layer	Caricetum canescentis
Tracheophyta	Liliopsida	Poales	Poaceae/Gramminae	Agrostis	canina	Agrostis canina	Patagonian Steppe	Herbaceous layer	Deschampietum antarticae
Tracheophyta	Liliopsida	Poales	Poaceae/Gramminae	Agrostis	canina	Agrostis canina	Patagonian Steppe	Herbaceous layer	Comunidades Arbustivas de Vegas y Praderas Higrofiticas
Tracheophyta	Liliopsida	Poales	Poaceae/Gramminae	Agrostis	flavidula	Agrostis flavidula	Patagonian Steppe	Higher layer	Festucetum gracillimae
Tracheophyta	Liliopsida	Poales	Poaceae/Gramminae	Agrostis	flavidula	Agrostis flavidula	Patagonian Steppe	Herbaceous layer	Festucetum gracillimae
Tracheophyta	Liliopsida	Poales	Poaceae/Gramminae	Agrostis	flavidula	Agrostis flavidula	Patagonian Steppe	Herbaceous layer	Festuca gracillima-Stipetum
Tracheophyta	Liliopsida	Poales	Poaceae/Gramminae	Agrostis	flavidula	Agrostis flavidula	Patagonian Steppe	Herbaceous layer	Empetretum rubrii
Tracheophyta	Liliopsida	Poales	Poaceae/Gramminae	Agrostis	flavidula	Agrostis flavidula	Patagonian Steppe	Herbaceous layer	Hordeetum comosii
Tracheophyta	Liliopsida	Poales	Poaceae/Gramminae	Agrostis	flavidula	Agrostis flavidula	Patagonian Steppe	Herbaceous layer	Gunneretum magellanicae
Tracheophyta	Liliopsida	Poales	Poaceae/Gramminae	Agrostis	flavidula	Agrostis flavidula	Patagonian Steppe	Herbaceous layer	Caricetum canescentis
Tracheophyta	Liliopsida	Poales	Poaceae/Gramminae	Agrostis	flavidula	Agrostis flavidula	Patagonian Steppe	Herbaceous layer	Deschampietum antarticae
Tracheophyta	Liliopsida	Poales	Poaceae/Gramminae	Agrostis	flavidula	Agrostis flavidula	Patagonian Steppe	Herbaceous layer	Comunidades Arbustivas de Vegas y Praderas Higrofiticas
Tracheophyta	Liliopsida	Poales	Poaceae/Gramminae	Agrostis	magellanica	Agrostis magellanica	Patagonian Steppe	Herbaceous layer	Hordeetum comosii
Tracheophyta	Liliopsida	Poales	Poaceae/Gramminae	Agrostis	magellanica	Agrostis magellanica	Patagonian Steppe	Herbaceous layer	Gunneretum magellanicae
Tracheophyta	Liliopsida	Poales	Poaceae/Gramminae	Agrostis	magellanica	Agrostis magellanica	Patagonian Steppe	Herbaceous layer	Hierochloetum redolentis
Tracheophyta	Liliopsida	Poales	Poaceae/Gramminae	Agrostis	magellanica	Agrostis magellanica	Patagonian Steppe	Herbaceous layer	Deschampietum antarticae
Tracheophyta	Liliopsida	Poales	Poaceae/Gramminae	Agrostis	magellanica	Agrostis magellanica	Patagonian Steppe	Herbaceous layer	Comunidades Arbustivas de Vegas y Praderas Higrofiticas
Tracheophyta	Liliopsida	Poales	Poaceae/Gramminae	Agrostis	magellanica	Agrostis magellanica	Deciduous Magellanic Forest	Herbaceous layer	Nothofagetum pumilii
Tracheophyta	Liliopsida	Poales	Poaceae/Gramminae	Agrostis	magellanica	Agrostis magellanica	Deciduous Magellanic Forest	Herbaceous layer	Nothofagetum antarticae
Tracheophyta	Liliopsida	Poales	Poaceae/Gramminae	Agrostis	magellanica	Agrostis magellanica	Magellanic Tundra	Herbaceous layer	Bolax gummifera-Azorella selago
Tracheophyta	Liliopsida	Poales	Poaceae/Gramminae	Agrostis	violacea	Agrostis violacea	Patagonian Steppe	Herbaceous layer	Gunneretum magellanicae
Tracheophyta	Liliopsida	Poales	Poaceae/Gramminae	Agrostis	violacea	Agrostis violacea	Patagonian Steppe	Herbaceous layer	Caricetum canescentis
Tracheophyta	Liliopsida	Poales	Poaceae/Gramminae	Agrostis	violacea	Agrostis violacea	Patagonian Steppe	Herbaceous layer	Deschampietum antarticae
Tracheophyta	Liliopsida	Poales	Poaceae/Gramminae	Agrostis	violacea	Agrostis violacea	Patagonian Steppe	Herbaceous layer	Comunidades Arbustivas de Vegas y Praderas Higrofiticas
Tracheophyta	Liliopsida	Poales	Poaceae/Gramminae	Alopecurus	antarcticus	Alopecurus antarcticus	Patagonian Steppe	Higher layer	Festucetum gracillimae
Tracheophyta	Liliopsida	Poales	Poaceae/Gramminae	Alopecurus	antarcticus	Alopecurus antarcticus	Patagonian Steppe	Higher layer	Lepidophylletum cupressiforme
Tracheophyta	Liliopsida	Poales	Poaceae/Gramminae	Alopecurus	antarcticus	Alopecurus antarcticus	Patagonian Steppe	Herbaceous layer	Gunneretum magellanicae
Tracheophyta	Liliopsida	Poales	Poaceae/Gramminae	Alopecurus	antarcticus	Alopecurus antarcticus	Patagonian Steppe	Herbaceous layer	Hierochloetum redolentis
Tracheophyta	Liliopsida	Poales	Poaceae/Gramminae	Alopecurus	antarcticus	Alopecurus antarcticus	Patagonian Steppe	Herbaceous layer	Caricetum canescentis
Tracheophyta	Liliopsida	Poales	Poaceae/Gramminae	Alopecurus	antarcticus	Alopecurus antarcticus	Patagonian Steppe	Herbaceous layer	Deschampietum antarticae
Tracheophyta	Liliopsida	Poales	Poaceae/Gramminae	Alopecurus	antarcticus	Alopecurus antarcticus	Patagonian Steppe	Herbaceous layer	Comunidades Arbustivas de Vegas y Praderas Higrofiticas
Tracheophyta	Liliopsida	Poales	Poaceae/Gramminae	Alopecurus	antarcticus	Alopecurus antarcticus	Deciduous Magellanic Forest	Herbaceous layer	Nothofagetum pumilii
Tracheophyta	Liliopsida	Poales	Poaceae/Gramminae	Alopecurus	antarcticus	Alopecurus antarcticus	Deciduous Magellanic Forest	Herbaceous layer	Nothofagetum antarticae
Tracheophyta	Liliopsida	Poales	Poaceae/Gramminae	Alopecurus	magellanicus	Alopecurus magellanicus	Patagonian Steppe	Herbaceous layer	Gunneretum magellanicae
Tracheophyta	Liliopsida	Poales	Poaceae/Gramminae	Alopecurus	magellanicus	Alopecurus magellanicus	Patagonian Steppe	Herbaceous layer	Deschampietum antarticae
Tracheophyta	Liliopsida	Poales	Poaceae/Gramminae	Alopecurus	magellanicus	Alopecurus magellanicus	Patagonian Steppe	Herbaceous layer	Comunidades Arbustivas de Vegas y Praderas Higrofiticas
Tracheophyta	Liliopsida	Poales	Poaceae/Gramminae	Avenella	flexuosa	Avenella flexuosa	Patagonian Steppe	Herbaceous layer	Gunneretum magellanicae
Tracheophyta	Liliopsida	Poales	Poaceae/Gramminae	Avenella	flexuosa	Avenella flexuosa	Deciduous Magellanic Forest	Herbaceous layer	Nothofagetum pumilii
Tracheophyta	Liliopsida	Poales	Poaceae/Gramminae	Avenella	flexuosa	Avenella flexuosa	Deciduous Magellanic Forest	Herbaceous layer	Nothofagetum antarticae
Tracheophyta	Liliopsida	Poales	Poaceae/Gramminae	Avenella	flexuosa	Avenella flexuosa	Magellanic Tundra	Herbaceous layer	Sphagnetum magellanicii
Tracheophyta	Liliopsida	Poales	Poaceae/Gramminae	Avenella	flexuosa	Avenella flexuosa	Magellanic Tundra	Herbaceous layer	Marsippospermetum grandiflorii
Tracheophyta	Liliopsida	Poales	Poaceae/Gramminae	Avenella	flexuosa	Avenella flexuosa	Magellanic Tundra	Herbaceous layer	Schoenelum antarcticis
Tracheophyta	Liliopsida	Poales	Poaceae/Gramminae	Bromus	catharticus	Bromus catharticus	Patagonian Steppe	Herbaceous layer	Comunidades psammofitas litorales xeromorficas
Tracheophyta	Liliopsida	Poales	Poaceae/Gramminae	Bromus	setifolius	Bromus setifolius	Patagonian Steppe	Higher layer	Festucetum gracillimae
Tracheophyta	Liliopsida	Poales	Poaceae/Gramminae	Bromus	setifolius	Bromus setifolius	Patagonian Steppe	Higher layer	Festuca gracillima-Stipetum
Tracheophyta	Liliopsida	Poales	Poaceae/Gramminae	Bromus	setifolius	Bromus setifolius	Patagonian Steppe	higher herbaceous layer	Festuca gracillima-Chiliotrichium diffusum
Tracheophyta	Liliopsida	Poales	Poaceae/Gramminae	Bromus	setifolius	Bromus setifolius	Patagonian Steppe	higher herbaceous layer	Chiliotrichietum difusii
Tracheophyta	Liliopsida	Poales	Poaceae/Gramminae	Calamagrostis	stricta	Calamagrostis stricta	Patagonian Steppe	Herbaceous layer	Gunneretum magellanicae
Tracheophyta	Liliopsida	Poales	Poaceae/Gramminae	Calamagrostis	stricta	Calamagrostis stricta	Patagonian Steppe	Herbaceous layer	Deschampietum antarticae
Tracheophyta	Liliopsida	Poales	Poaceae/Gramminae	Calamagrostis	suka	Calamagrostis suka	Patagonian Steppe	Herbaceous layer	Gunneretum magellanicae
Tracheophyta	Liliopsida	Poales	Poaceae/Gramminae	Calamagrostis	suka	Calamagrostis suka	Patagonian Steppe	Herbaceous layer	Deschampietum antarticae
Tracheophyta	Liliopsida	Poales	Poaceae/Gramminae	Catapodium	rigidum	Catapodium rigidum	Patagonian Steppe	Herbaceous layer	Eriachenietum magellanicii
Tracheophyta	Liliopsida	Poales	Poaceae/Gramminae	Cortaderia	pilosa	Cortaderia pilosa	Magellanic Tundra	Herbaceous layer	Sphagnetum magellanicii
Tracheophyta	Liliopsida	Poales	Poaceae/Gramminae	Cortaderia	pilosa	Cortaderia pilosa	Magellanic Tundra	Herbaceous layer	Marsippospermetum grandiflorii
Tracheophyta	Liliopsida	Poales	Poaceae/Gramminae	Cortaderia	pilosa	Cortaderia pilosa	Magellanic Tundra	Herbaceous layer	Turbal elevado de Hepaticas
Tracheophyta	Liliopsida	Poales	Poaceae/Gramminae	Cortaderia	pilosa	Cortaderia pilosa	Magellanic Tundra	Herbaceous layer	Donatietum fascicularis
Tracheophyta	Liliopsida	Poales	Poaceae/Gramminae	Cortaderia	pilosa	Cortaderia pilosa	Magellanic Tundra	Herbaceous layer	Tundra de Briofita y Arbustos Enanos
Tracheophyta	Liliopsida	Poales	Poaceae/Gramminae	Cortaderia	pilosa	Cortaderia pilosa	Magellanic Tundra	Herbaceous layer	Schoenelum antarcticis
Tracheophyta	Liliopsida	Poales	Poaceae/Gramminae	Cortaderia	pilosa	Cortaderia pilosa	Magellanic Tundra	Herbaceous layer	Pilgerodendretum uviferae
Tracheophyta	Liliopsida	Poales	Poaceae/Gramminae	Cortaderia	pilosa	Cortaderia pilosa	Magellanic Tundra	Herbaceous layer	Nano-betuloido-Schoenelum antarcticae
Tracheophyta	Liliopsida	Poales	Poaceae/Gramminae	Deschampsia	antarctica	Deschampsia antarctica	Patagonian Steppe	Higher layer	Festucetum gracillimae
Tracheophyta	Liliopsida	Poales	Poaceae/Gramminae	Deschampsia	antarctica	Deschampsia antarctica	Patagonian Steppe	higher herbaceous layer	Festuca gracillima-Chiliotrichium diffusum
Tracheophyta	Liliopsida	Poales	Poaceae/Gramminae	Deschampsia	antarctica	Deschampsia antarctica	Patagonian Steppe	higher herbaceous layer	Chiliotrichietum difusii
Tracheophyta	Liliopsida	Poales	Poaceae/Gramminae	Deschampsia	antarctica	Deschampsia antarctica	Patagonian Steppe	Herbaceous layer	Hordeetum comosii
Tracheophyta	Liliopsida	Poales	Poaceae/Gramminae	Deschampsia	antarctica	Deschampsia antarctica	Patagonian Steppe	Herbaceous layer	Gunneretum magellanicae
Tracheophyta	Liliopsida	Poales	Poaceae/Gramminae	Deschampsia	antarctica	Deschampsia antarctica	Patagonian Steppe	Herbaceous layer	Caricetum canescentis
Tracheophyta	Liliopsida	Poales	Poaceae/Gramminae	Deschampsia	antarctica	Deschampsia antarctica	Patagonian Steppe	Herbaceous layer	Deschampietum antarticae
Tracheophyta	Liliopsida	Poales	Poaceae/Gramminae	Deschampsia	antarctica	Deschampsia antarctica	Patagonian Steppe	Herbaceous layer	Comunidades Arbustivas de Vegas y Praderas Higrofiticas
Tracheophyta	Liliopsida	Poales	Poaceae/Gramminae	Deschampsia	antarctica	Deschampsia antarctica	Deciduous Magellanic Forest	Herbaceous layer	Nothofagetum pumilii
Tracheophyta	Liliopsida	Poales	Poaceae/Gramminae	Deschampsia	antarctica	Deschampsia antarctica	Deciduous Magellanic Forest	Herbaceous layer	Nothofagetum antarticae
Tracheophyta	Liliopsida	Poales	Poaceae/Gramminae	Deschampsia	flexuosa	Deschampsia flexuosa	Patagonian Steppe	Higher layer	Festucetum gracillimae
Tracheophyta	Liliopsida	Poales	Poaceae/Gramminae	Deschampsia	flexuosa	Deschampsia flexuosa	Patagonian Steppe	higher herbaceous layer	Festuca gracillima-Chiliotrichium diffusum
Tracheophyta	Liliopsida	Poales	Poaceae/Gramminae	Deschampsia	flexuosa	Deschampsia flexuosa	Patagonian Steppe	higher herbaceous layer	Chiliotrichietum difusii
Tracheophyta	Liliopsida	Poales	Poaceae/Gramminae	Deschampsia	flexuosa	Deschampsia flexuosa	Patagonian Steppe	Herbaceous layer	Empetretum rubrii
Tracheophyta	Liliopsida	Poales	Poaceae/Gramminae	Deschampsia	flexuosa	Deschampsia flexuosa	Patagonian Steppe	Herbaceous layer	Comunidades Arbustivas de Vegas y Praderas Higrofiticas
Tracheophyta	Liliopsida	Poales	Poaceae/Gramminae	Deschampsia	kingii	Deschampsia kingii	Patagonian Steppe	Herbaceous layer	Hierochloetum redolentis
Tracheophyta	Liliopsida	Poales	Poaceae/Gramminae	Deschampsia	laxa	Deschampsia laxa	Patagonian Steppe	Herbaceous layer	Gunneretum magellanicae
Tracheophyta	Liliopsida	Poales	Poaceae/Gramminae	Deschampsia	laxa	Deschampsia laxa	Patagonian Steppe	Herbaceous layer	Deschampietum antarticae
Tracheophyta	Liliopsida	Poales	Poaceae/Gramminae	Deschampsia	laxa	Deschampsia laxa	Patagonian Steppe	Herbaceous layer	Comunidades Arbustivas de Vegas y Praderas Higrofiticas
Tracheophyta	Liliopsida	Poales	Poaceae/Gramminae	Deschampsia	parvula	Deschampsia parvula	Patagonian Steppe	Herbaceous layer	Deschampietum antarticae
Tracheophyta	Liliopsida	Poales	Poaceae/Gramminae	Deschampsia	parvula	Deschampsia parvula	Patagonian Steppe	Herbaceous layer	Comunidades Arbustivas de Vegas y Praderas Higrofiticas
Tracheophyta	Liliopsida	Poales	Poaceae/Gramminae	Elymus	angulatus	Elymus angulatus	Patagonian Steppe	Higher layer	Festucetum gracillimae
Tracheophyta	Liliopsida	Poales	Poaceae/Gramminae	Elymus	angulatus	Elymus angulatus	Patagonian Steppe	higher herbaceous layer	Festuca gracillima-Chiliotrichium diffusum
Tracheophyta	Liliopsida	Poales	Poaceae/Gramminae	Elymus	angulatus	Elymus angulatus	Patagonian Steppe	higher herbaceous layer	Chiliotrichietum difusii
Tracheophyta	Liliopsida	Poales	Poaceae/Gramminae	Elymus	magellanicus	Elymus magellanicus	Patagonian Steppe	Higher layer	Festucetum gracillimae
Tracheophyta	Liliopsida	Poales	Poaceae/Gramminae	Elymus	magellanicus	Elymus magellanicus	Patagonian Steppe	Higher layer	Festucetum gracillimae
Tracheophyta	Liliopsida	Poales	Poaceae/Gramminae	Elymus	magellanicus	Elymus magellanicus	Patagonian Steppe	Higher layer	Festuca gracillima-Stipetum
Tracheophyta	Liliopsida	Poales	Poaceae/Gramminae	Elymus	magellanicus	Elymus magellanicus	Patagonian Steppe	higher herbaceous layer	Festuca gracillima-Chiliotrichium diffusum
Tracheophyta	Liliopsida	Poales	Poaceae/Gramminae	Elymus	magellanicus	Elymus magellanicus	Patagonian Steppe	higher herbaceous layer	Festuca gracillima-Chiliotrichium diffusum
Tracheophyta	Liliopsida	Poales	Poaceae/Gramminae	Elymus	magellanicus	Elymus magellanicus	Patagonian Steppe	higher herbaceous layer	Chiliotrichietum difusii
Tracheophyta	Liliopsida	Poales	Poaceae/Gramminae	Elymus	magellanicus	Elymus magellanicus	Patagonian Steppe	higher herbaceous layer	Chiliotrichietum difusii
Tracheophyta	Liliopsida	Poales	Poaceae/Gramminae	Elymus	magellanicus	Elymus magellanicus	Patagonian Steppe	Higher layer	Lepidophylletum cupressiforme
Tracheophyta	Liliopsida	Poales	Poaceae/Gramminae	Elymus	magellanicus	Elymus magellanicus	Deciduous Magellanic Forest	Herbaceous layer	Nothofagetum pumilii
Tracheophyta	Liliopsida	Poales	Poaceae/Gramminae	Elymus	magellanicus	Elymus magellanicus	Deciduous Magellanic Forest	Herbaceous layer	Nothofagetum antarticae
Tracheophyta	Liliopsida	Poales	Poaceae/Gramminae	Elymus	patagonicus	Elymus patagonicus	Patagonian Steppe	higher herbaceous layer	Festuca gracillima-Chiliotrichium diffusum
Tracheophyta	Liliopsida	Poales	Poaceae/Gramminae	Elymus	patagonicus	Elymus patagonicus	Patagonian Steppe	higher herbaceous layer	Chiliotrichietum difusii
Tracheophyta	Liliopsida	Poales	Poaceae/Gramminae	Festuca	cirrosa	Festuca cirrosa	Magellanic Tundra	Herbaceous layer	Schoenelum antarcticis
Tracheophyta	Liliopsida	Poales	Poaceae/Gramminae	Festuca	contracta	Festuca contracta	Magellanic Tundra	Herbaceous layer	Sphagnetum magellanicii
Tracheophyta	Liliopsida	Poales	Poaceae/Gramminae	Festuca	contracta	Festuca contracta	Magellanic Tundra	Herbaceous layer	Marsippospermetum grandiflorii
Tracheophyta	Liliopsida	Poales	Poaceae/Gramminae	Festuca	contracta	Festuca contracta	Magellanic Tundra	Herbaceous layer	Turbal elevado de Hepaticas
Tracheophyta	Liliopsida	Poales	Poaceae/Gramminae	Festuca	contracta	Festuca contracta	Magellanic Tundra	Herbaceous layer	Bolax gummifera-Azorella selago
Tracheophyta	Liliopsida	Poales	Poaceae/Gramminae	Festuca	contracta	Festuca contracta	Magellanic Tundra	Herbaceous layer	Tundra de Briofita y Arbustos Enanos
Tracheophyta	Liliopsida	Poales	Poaceae/Gramminae	Festuca	gracillima	Festuca gracillima	Patagonian Steppe	Higher layer	Festucetum gracillimae
Tracheophyta	Liliopsida	Poales	Poaceae/Gramminae	Festuca	gracillima	Festuca gracillima	Patagonian Steppe	Higher layer	Festuca gracillima-Stipetum
Tracheophyta	Liliopsida	Poales	Poaceae/Gramminae	Festuca	gracillima	Festuca gracillima	Patagonian Steppe	higher herbaceous layer	Festuca gracillima-Chiliotrichium diffusum
Tracheophyta	Liliopsida	Poales	Poaceae/Gramminae	Festuca	gracillima	Festuca gracillima	Patagonian Steppe	higher herbaceous layer	Chiliotrichietum difusii
Tracheophyta	Liliopsida	Poales	Poaceae/Gramminae	Festuca	gracillima	Festuca gracillima	Patagonian Steppe	Herbaceous layer	Empetretum rubrii
Tracheophyta	Liliopsida	Poales	Poaceae/Gramminae	Festuca	gracillima	Festuca gracillima	Patagonian Steppe	Herbaceous layer	Lepidophylletum cupressiforme
Tracheophyta	Liliopsida	Poales	Poaceae/Gramminae	Festuca	gracillima	Festuca gracillima	Patagonian Steppe	Herbaceous layer	Comunidades psammofitas litorales xeromorficas
Tracheophyta	Liliopsida	Poales	Poaceae/Gramminae	Festuca	gracillima	Festuca gracillima	Patagonian Steppe	Herbaceous layer	Hordeetum comosii
Tracheophyta	Liliopsida	Poales	Poaceae/Gramminae	Festuca	gracillima	Festuca gracillima	Patagonian Steppe	Herbaceous layer	Deschampietum antarticae
Tracheophyta	Liliopsida	Poales	Poaceae/Gramminae	Festuca	gracillima	Festuca gracillima	Patagonian Steppe	Herbaceous layer	Comunidades Arbustivas de Vegas y Praderas Higrofiticas
Tracheophyta	Liliopsida	Poales	Poaceae/Gramminae	Festuca	gracillima	Festuca gracillima	Patagonian Steppe	Herbaceous layer	Eriachenietum magellanicii
Tracheophyta	Liliopsida	Poales	Poaceae/Gramminae	Festuca	gracillima	Festuca gracillima	Deciduous Magellanic Forest	Herbaceous layer	Nothofagetum pumilii
Tracheophyta	Liliopsida	Poales	Poaceae/Gramminae	Festuca	gracillima	Festuca gracillima	Deciduous Magellanic Forest	Herbaceous layer	Nothofagetum antarticae
Tracheophyta	Liliopsida	Poales	Poaceae/Gramminae	Festuca	magellanica	Festuca magellanica	Patagonian Steppe	Higher layer	Festucetum gracillimae
Tracheophyta	Liliopsida	Poales	Poaceae/Gramminae	Festuca	magellanica	Festuca magellanica	Patagonian Steppe	Herbaceous layer	Festucetum gracillimae
Tracheophyta	Liliopsida	Poales	Poaceae/Gramminae	Festuca	magellanica	Festuca magellanica	Patagonian Steppe	Higher layer	Festuca gracillima-Stipetum
Tracheophyta	Liliopsida	Poales	Poaceae/Gramminae	Festuca	magellanica	Festuca magellanica	Patagonian Steppe	Herbaceous layer	Festuca gracillima-Chiliotrichium diffusum
Tracheophyta	Liliopsida	Poales	Poaceae/Gramminae	Festuca	magellanica	Festuca magellanica	Patagonian Steppe	Herbaceous layer	Chiliotrichietum difusii
Tracheophyta	Liliopsida	Poales	Poaceae/Gramminae	Festuca	magellanica	Festuca magellanica	Patagonian Steppe	Herbaceous layer	Empetretum rubrii
Tracheophyta	Liliopsida	Poales	Poaceae/Gramminae	Festuca	magellanica	Festuca magellanica	Patagonian Steppe	Herbaceous layer	Lepidophylletum cupressiforme
Tracheophyta	Liliopsida	Poales	Poaceae/Gramminae	Festuca	magellanica	Festuca magellanica	Patagonian Steppe	Herbaceous layer	Comunidades psammofitas litorales xeromorficas
Tracheophyta	Liliopsida	Poales	Poaceae/Gramminae	Festuca	magellanica	Festuca magellanica	Patagonian Steppe	Herbaceous layer	Hordeetum comosii
Tracheophyta	Liliopsida	Poales	Poaceae/Gramminae	Festuca	magellanica	Festuca magellanica	Patagonian Steppe	Herbaceous layer	Gunneretum magellanicae
Tracheophyta	Liliopsida	Poales	Poaceae/Gramminae	Festuca	magellanica	Festuca magellanica	Patagonian Steppe	Herbaceous layer	Caricetum canescentis
Tracheophyta	Liliopsida	Poales	Poaceae/Gramminae	Festuca	magellanica	Festuca magellanica	Patagonian Steppe	Herbaceous layer	Deschampietum antarticae
Tracheophyta	Liliopsida	Poales	Poaceae/Gramminae	Festuca	magellanica	Festuca magellanica	Patagonian Steppe	Herbaceous layer	Comunidades Arbustivas de Vegas y Praderas Higrofiticas
Tracheophyta	Liliopsida	Poales	Poaceae/Gramminae	Festuca	magellanica	Festuca magellanica	Patagonian Steppe	Herbaceous layer	Puccinellietum
Tracheophyta	Liliopsida	Poales	Poaceae/Gramminae	Festuca	magellanica	Festuca magellanica	Patagonian Steppe	Herbaceous layer	Eriachenietum magellanicii
Tracheophyta	Liliopsida	Poales	Poaceae/Gramminae	Festuca	magellanica	Festuca magellanica	Deciduous Magellanic Forest	Herbaceous layer	Nothofagetum pumilii
Tracheophyta	Liliopsida	Poales	Poaceae/Gramminae	Festuca	magellanica	Festuca magellanica	Deciduous Magellanic Forest	Herbaceous layer	Nothofagetum antarticae
Tracheophyta	Liliopsida	Poales	Poaceae/Gramminae	Festuca	magellanica	Festuca magellanica	Magellanic Tundra	Herbaceous layer	Bolax gummifera-Azorella selago
Tracheophyta	Liliopsida	Poales	Poaceae/Gramminae	Festuca	pallescens	Festuca pallescens	Patagonian Steppe	Higher layer	Festucetum gracillimae
Tracheophyta	Liliopsida	Poales	Poaceae/Gramminae	Festuca	pallescens	Festuca pallescens	Patagonian Steppe	Herbaceous layer	Hordeetum comosii
Tracheophyta	Liliopsida	Poales	Poaceae/Gramminae	Festuca	pallescens	Festuca pallescens	Patagonian Steppe	Herbaceous layer	Gunneretum magellanicae
Tracheophyta	Liliopsida	Poales	Poaceae/Gramminae	Festuca	pallescens	Festuca pallescens	Patagonian Steppe	Herbaceous layer	Caricetum canescentis
Tracheophyta	Liliopsida	Poales	Poaceae/Gramminae	Festuca	pallescens	Festuca pallescens	Patagonian Steppe	Herbaceous layer	Deschampietum antarticae
Tracheophyta	Liliopsida	Poales	Poaceae/Gramminae	Festuca	pallescens	Festuca pallescens	Patagonian Steppe	Herbaceous layer	Comunidades Arbustivas de Vegas y Praderas Higrofiticas
Tracheophyta	Liliopsida	Poales	Poaceae/Gramminae	Festuca	pyrogea	Festuca pyrogea	Patagonian Steppe	Higher layer	Festucetum gracillimae
Tracheophyta	Liliopsida	Poales	Poaceae/Gramminae	Festuca	pyrogea	Festuca pyrogea	Patagonian Steppe	Herbaceous layer	Festucetum gracillimae
Tracheophyta	Liliopsida	Poales	Poaceae/Gramminae	Festuca	pyrogea	Festuca pyrogea	Patagonian Steppe	Higher layer	Festuca gracillima-Stipetum
Tracheophyta	Liliopsida	Poales	Poaceae/Gramminae	Festuca	pyrogea	Festuca pyrogea	Patagonian Steppe	Herbaceous layer	Festuca gracillima-Chiliotrichium diffusum
Tracheophyta	Liliopsida	Poales	Poaceae/Gramminae	Festuca	pyrogea	Festuca pyrogea	Patagonian Steppe	Herbaceous layer	Chiliotrichietum difusii
Tracheophyta	Liliopsida	Poales	Poaceae/Gramminae	Festuca	pyrogea	Festuca pyrogea	Patagonian Steppe	Herbaceous layer	Empetretum rubrii
Tracheophyta	Liliopsida	Poales	Poaceae/Gramminae	Festuca	pyrogea	Festuca pyrogea	Patagonian Steppe	Herbaceous layer	Lepidophylletum cupressiforme
Tracheophyta	Liliopsida	Poales	Poaceae/Gramminae	Festuca	pyrogea	Festuca pyrogea	Patagonian Steppe	Herbaceous layer	Comunidades psammofitas litorales xeromorficas
Tracheophyta	Liliopsida	Poales	Poaceae/Gramminae	Festuca	pyrogea	Festuca pyrogea	Deciduous Magellanic Forest	Herbaceous layer	Nothofagetum antarticae
Tracheophyta	Liliopsida	Poales	Poaceae/Gramminae	Festuca	thermarum	Festuca thermarum	Magellanic Tundra	Herbaceous layer	Sphagnetum magellanicii
Tracheophyta	Liliopsida	Poales	Poaceae/Gramminae	Festuca	thermarum	Festuca thermarum	Magellanic Tundra	Herbaceous layer	Marsippospermetum grandiflorii
Tracheophyta	Liliopsida	Poales	Poaceae/Gramminae	Festuca	thermarum	Festuca thermarum	Magellanic Tundra	Herbaceous layer	Turbal elevado de Hepaticas
Tracheophyta	Liliopsida	Poales	Poaceae/Gramminae	Festuca	thermarum	Festuca thermarum	Magellanic Tundra	Herbaceous layer	Donatietum fascicularis
Tracheophyta	Liliopsida	Poales	Poaceae/Gramminae	Festuca	thermarum	Festuca thermarum	Magellanic Tundra	Herbaceous layer	Tundra de Briofita y Arbustos Enanos
Tracheophyta	Liliopsida	Poales	Poaceae/Gramminae	Festuca	thermarum	Festuca thermarum	Magellanic Tundra	Herbaceous layer	Schoenelum antarcticis
Tracheophyta	Liliopsida	Poales	Poaceae/Gramminae	Festuca	thermarum	Festuca thermarum	Magellanic Tundra	Herbaceous layer	Pilgerodendretum uviferae
Tracheophyta	Liliopsida	Poales	Poaceae/Gramminae	Festuca	thermarum	Festuca thermarum	Magellanic Tundra	Herbaceous layer	Nano-betuloido-Schoenelum antarcticae
Tracheophyta	Liliopsida	Poales	Poaceae/Gramminae	Helictotrichon	canescens	Helictotrichon canescens	Deciduous Magellanic Forest	Herbaceous layer	Nothofagetum antarticae
Tracheophyta	Liliopsida	Poales	Poaceae/Gramminae	Hierochloe	redolens	Hierochloe redolens	Patagonian Steppe	Higher layer	Festucetum gracillimae
Tracheophyta	Liliopsida	Poales	Poaceae/Gramminae	Hierochloe	redolens	Hierochloe redolens	Patagonian Steppe	higher herbaceous layer	Festuca gracillima-Chiliotrichium diffusum
Tracheophyta	Liliopsida	Poales	Poaceae/Gramminae	Hierochloe	redolens	Hierochloe redolens	Patagonian Steppe	higher herbaceous layer	Chiliotrichietum difusii
Tracheophyta	Liliopsida	Poales	Poaceae/Gramminae	Hierochloe	redolens	Hierochloe redolens	Patagonian Steppe	Herbaceous layer	Hierochloetum redolentis
Tracheophyta	Liliopsida	Poales	Poaceae/Gramminae	Hierochloe	spp.	Hierochloe spp.	Magellanic Tundra	Herbaceous layer	Schoenelum antarcticis
Tracheophyta	Liliopsida	Poales	Poaceae/Gramminae	Hordeum	comosum	Hordeum comosum	Patagonian Steppe	Higher layer	Festucetum gracillimae
Tracheophyta	Liliopsida	Poales	Poaceae/Gramminae	Hordeum	comosum	Hordeum comosum	Patagonian Steppe	Herbaceous layer	Festucetum gracillimae
Tracheophyta	Liliopsida	Poales	Poaceae/Gramminae	Hordeum	comosum	Hordeum comosum	Patagonian Steppe	Herbaceous layer	Hordeetum comosii
Tracheophyta	Liliopsida	Poales	Poaceae/Gramminae	Hordeum	comosum	Hordeum comosum	Patagonian Steppe	Herbaceous layer	Gunneretum magellanicae
Tracheophyta	Liliopsida	Poales	Poaceae/Gramminae	Hordeum	comosum	Hordeum comosum	Patagonian Steppe	Herbaceous layer	Caricetum canescentis
Tracheophyta	Liliopsida	Poales	Poaceae/Gramminae	Hordeum	comosum	Hordeum comosum	Patagonian Steppe	Herbaceous layer	Deschampietum antarticae
Tracheophyta	Liliopsida	Poales	Poaceae/Gramminae	Hordeum	comosum	Hordeum comosum	Patagonian Steppe	Herbaceous layer	Comunidades Arbustivas de Vegas y Praderas Higrofiticas
Tracheophyta	Liliopsida	Poales	Poaceae/Gramminae	Hordeum	pubiflorum	Hordeum pubiflorum	Patagonian Steppe	Herbaceous layer	Comunidades psammofitas litorales xeromorficas
Tracheophyta	Liliopsida	Poales	Poaceae/Gramminae	Hordeum	secalinum	Hordeum secalinum	Patagonian Steppe	Higher layer	Festucetum gracillimae
Tracheophyta	Liliopsida	Poales	Poaceae/Gramminae	Hordeum	secalinum	Hordeum secalinum	Patagonian Steppe	Herbaceous layer	Festucetum gracillimae
Tracheophyta	Liliopsida	Poales	Poaceae/Gramminae	Hordeum	secalinum	Hordeum secalinum	Patagonian Steppe	Higher layer	Festuca gracillima-Stipetum
Tracheophyta	Liliopsida	Poales	Poaceae/Gramminae	Leptostachys	spp.	Leptostachys spp.	Magellanic Tundra	Herbaceous layer	Turbal elevado de Hepaticas
Tracheophyta	Liliopsida	Poales	Poaceae/Gramminae	Leptostachys	spp.	Leptostachys spp.	Magellanic Tundra	Herbaceous layer	Turbal elevado de Hepaticas
Tracheophyta	Liliopsida	Poales	Poaceae/Gramminae	Leymus	racemosus	Leymus racemosus	Patagonian Steppe	Higher layer	Lepidophylletum cupressiforme
Tracheophyta	Liliopsida	Poales	Poaceae/Gramminae	Leymus	racemosus	Leymus racemosus	Patagonian Steppe	Herbaceous layer	Comunidades psammofitas litorales xeromorficas
Tracheophyta	Liliopsida	Poales	Poaceae/Gramminae	Ortachne	rariflora	Ortachne rariflora	Magellanic Tundra	Herbaceous layer	Bolax gummifera-Azorella selago
Tracheophyta	Liliopsida	Poales	Poaceae/Gramminae	Ortachne	rariflora	Ortachne rariflora	Magellanic Tundra	Herbaceous layer	Escallonia-Pernettyetum pumilae
Tracheophyta	Liliopsida	Poales	Poaceae/Gramminae	Phleum	alpinum	Phleum alpinum	Patagonian Steppe	Higher layer	Festucetum gracillimae
Tracheophyta	Liliopsida	Poales	Poaceae/Gramminae	Phleum	alpinum	Phleum alpinum	Patagonian Steppe	higher herbaceous layer	Festuca gracillima-Chiliotrichium diffusum
Tracheophyta	Liliopsida	Poales	Poaceae/Gramminae	Phleum	alpinum	Phleum alpinum	Patagonian Steppe	higher herbaceous layer	Chiliotrichietum difusii
Tracheophyta	Liliopsida	Poales	Poaceae/Gramminae	Phleum	alpinum	Phleum alpinum	Patagonian Steppe	Herbaceous layer	Hordeetum comosii
Tracheophyta	Liliopsida	Poales	Poaceae/Gramminae	Phleum	alpinum	Phleum alpinum	Patagonian Steppe	Herbaceous layer	Gunneretum magellanicae
Tracheophyta	Liliopsida	Poales	Poaceae/Gramminae	Phleum	alpinum	Phleum alpinum	Patagonian Steppe	Herbaceous layer	Hierochloetum redolentis
Tracheophyta	Liliopsida	Poales	Poaceae/Gramminae	Phleum	alpinum	Phleum alpinum	Patagonian Steppe	Herbaceous layer	Caricetum canescentis
Tracheophyta	Liliopsida	Poales	Poaceae/Gramminae	Phleum	alpinum	Phleum alpinum	Patagonian Steppe	Herbaceous layer	Deschampietum antarticae
Tracheophyta	Liliopsida	Poales	Poaceae/Gramminae	Phleum	alpinum	Phleum alpinum	Patagonian Steppe	Herbaceous layer	Comunidades Arbustivas de Vegas y Praderas Higrofiticas
Tracheophyta	Liliopsida	Poales	Poaceae/Gramminae	Phleum	alpinum	Phleum alpinum	Deciduous Magellanic Forest	Herbaceous layer	Nothofagetum pumilii
Tracheophyta	Liliopsida	Poales	Poaceae/Gramminae	Phleum	alpinum	Phleum alpinum	Magellanic Tundra	Herbaceous layer	Sphagnetum magellanicii
Tracheophyta	Liliopsida	Poales	Poaceae/Gramminae	Phleum	alpinum	Phleum alpinum	Magellanic Tundra	Herbaceous layer	Marsippospermetum grandiflorii
Tracheophyta	Liliopsida	Poales	Poaceae/Gramminae	Poa	alopecurus	Poa alopecurus	Patagonian Steppe	Higher layer	Festucetum gracillimae
Tracheophyta	Liliopsida	Poales	Poaceae/Gramminae	Poa	alopecurus	Poa alopecurus	Patagonian Steppe	Herbaceous layer	Festucetum gracillimae
Tracheophyta	Liliopsida	Poales	Poaceae/Gramminae	Poa	alopecurus	Poa alopecurus	Patagonian Steppe	Herbaceous layer	Festucetum gracillimae
Tracheophyta	Liliopsida	Poales	Poaceae/Gramminae	Poa	alopecurus	Poa alopecurus	Patagonian Steppe	Herbaceous layer	Festuca gracillima-Stipetum
Tracheophyta	Liliopsida	Poales	Poaceae/Gramminae	Poa	alopecurus	Poa alopecurus	Patagonian Steppe	Herbaceous layer	Chiliotrichietum difusii
Tracheophyta	Liliopsida	Poales	Poaceae/Gramminae	Poa	alopecurus	Poa alopecurus	Patagonian Steppe	Herbaceous layer	Empetretum rubrii
Tracheophyta	Liliopsida	Poales	Poaceae/Gramminae	Poa	alopecurus	Poa alopecurus	Patagonian Steppe	Herbaceous layer	Lepidophylletum cupressiforme
Tracheophyta	Liliopsida	Poales	Poaceae/Gramminae	Poa	alopecurus	Poa alopecurus	Patagonian Steppe	Herbaceous layer	Comunidades psammofitas litorales xeromorficas
Tracheophyta	Liliopsida	Poales	Poaceae/Gramminae	Poa	alopecurus	Poa alopecurus	Patagonian Steppe	Herbaceous layer	Eriachenietum magellanicii
Tracheophyta	Liliopsida	Poales	Poaceae/Gramminae	Poa	alopecurus	Poa alopecurus	Deciduous Magellanic Forest	Herbaceous layer	Nothofagetum pumilii
Tracheophyta	Liliopsida	Poales	Poaceae/Gramminae	Poa	alopecurus	Poa alopecurus	Deciduous Magellanic Forest	Herbaceous layer	Nothofagetum antarticae
Tracheophyta	Liliopsida	Poales	Poaceae/Gramminae	Poa	alopecurus	Poa alopecurus	Magellanic Tundra	Herbaceous layer	Turbal elevado de Hepaticas
Tracheophyta	Liliopsida	Poales	Poaceae/Gramminae	Poa	atropidiformis	Poa atropidiformis	Patagonian Steppe	Herbaceous layer	Gunneretum magellanicae
Tracheophyta	Liliopsida	Poales	Poaceae/Gramminae	Poa	atropidiformis	Poa atropidiformis	Patagonian Steppe	Herbaceous layer	Deschampietum antarticae
Tracheophyta	Liliopsida	Poales	Poaceae/Gramminae	Poa	flabellata	Poa flabellata	Magellanic Tundra	Herbaceous layer	Poetum flabellatae
Tracheophyta	Liliopsida	Poales	Poaceae/Gramminae	Poa	ibarii	Poa ibarii	Patagonian Steppe	Higher layer	Festucetum gracillimae
Tracheophyta	Liliopsida	Poales	Poaceae/Gramminae	Poa	lanuginosa	Poa lanuginosa	Patagonian Steppe	Herbaceous layer	Festuca gracillima-Stipetum
Tracheophyta	Liliopsida	Poales	Poaceae/Gramminae	Poa	pratensis	Poa pratensis	Patagonian Steppe	Higher layer	Festucetum gracillimae
Tracheophyta	Liliopsida	Poales	Poaceae/Gramminae	Poa	pratensis	Poa pratensis	Patagonian Steppe	Higher layer	Festuca gracillima-Stipetum
Tracheophyta	Liliopsida	Poales	Poaceae/Gramminae	Poa	pratensis	Poa pratensis	Patagonian Steppe	Herbaceous layer	Festuca gracillima-Chiliotrichium diffusum
Tracheophyta	Liliopsida	Poales	Poaceae/Gramminae	Poa	pratensis	Poa pratensis	Patagonian Steppe	Herbaceous layer	Chiliotrichietum difusii
Tracheophyta	Liliopsida	Poales	Poaceae/Gramminae	Poa	pratensis	Poa pratensis	Patagonian Steppe	Herbaceous layer	Hordeetum comosii
Tracheophyta	Liliopsida	Poales	Poaceae/Gramminae	Poa	pratensis	Poa pratensis	Patagonian Steppe	Herbaceous layer	Gunneretum magellanicae
Tracheophyta	Liliopsida	Poales	Poaceae/Gramminae	Poa	pratensis	Poa pratensis	Patagonian Steppe	Herbaceous layer	Caricetum canescentis
Tracheophyta	Liliopsida	Poales	Poaceae/Gramminae	Poa	pratensis	Poa pratensis	Patagonian Steppe	Herbaceous layer	Deschampietum antarticae
Tracheophyta	Liliopsida	Poales	Poaceae/Gramminae	Poa	pratensis	Poa pratensis	Patagonian Steppe	Herbaceous layer	Comunidades Arbustivas de Vegas y Praderas Higrofiticas
Tracheophyta	Liliopsida	Poales	Poaceae/Gramminae	Poa	pratensis	Poa pratensis	Deciduous Magellanic Forest	Herbaceous layer	Nothofagetum pumilii
Tracheophyta	Liliopsida	Poales	Poaceae/Gramminae	Poa	pratensis	Poa pratensis	Deciduous Magellanic Forest	Herbaceous layer	Nothofagetum antarticae
Tracheophyta	Liliopsida	Poales	Poaceae/Gramminae	Poa	scaberula	Poa scaberula	Deciduous Magellanic Forest	Herbaceous layer	Nothofagetum pumilii
Tracheophyta	Liliopsida	Poales	Poaceae/Gramminae	Poa	spp.	Poa spp.	Patagonian Steppe	Herbaceous layer	Gunneretum magellanicae
Tracheophyta	Liliopsida	Poales	Poaceae/Gramminae	Poa	spp.	Poa spp.	Patagonian Steppe	Herbaceous layer	Deschampietum antarticae
Tracheophyta	Liliopsida	Poales	Poaceae/Gramminae	Poa	trivialis	Poa trivialis	Patagonian Steppe	Herbaceous layer	Hordeetum comosii
Tracheophyta	Liliopsida	Poales	Poaceae/Gramminae	Poa	trivialis	Poa trivialis	Patagonian Steppe	Herbaceous layer	Gunneretum magellanicae
Tracheophyta	Liliopsida	Poales	Poaceae/Gramminae	Poa	trivialis	Poa trivialis	Patagonian Steppe	Herbaceous layer	Caricetum canescentis
Tracheophyta	Liliopsida	Poales	Poaceae/Gramminae	Poa	trivialis	Poa trivialis	Patagonian Steppe	Herbaceous layer	Deschampietum antarticae
Tracheophyta	Liliopsida	Poales	Poaceae/Gramminae	Poa	yaganica	Poa yaganica	Patagonian Steppe	Herbaceous layer	Gunneretum magellanicae
Tracheophyta	Liliopsida	Poales	Poaceae/Gramminae	Poa	yaganica	Poa yaganica	Patagonian Steppe	Herbaceous layer	Caricetum canescentis
Tracheophyta	Liliopsida	Poales	Poaceae/Gramminae	Puccinellia	biflora	Puccinellia biflora	Patagonian Steppe	Herbaceous layer	Puccinellietum
Tracheophyta	Liliopsida	Poales	Poaceae/Gramminae	Puccinellia	biflora	Puccinellia biflora	Patagonian Steppe	Herbaceous layer	Eriachenietum magellanicii
Tracheophyta	Liliopsida	Poales	Poaceae/Gramminae	Puccinellia	magellanica	Puccinellia magellanica	Patagonian Steppe	Herbaceous layer	Comunidades psammofitas litorales xeromorficas
Tracheophyta	Liliopsida	Poales	Poaceae/Gramminae	Puccinellia	magellanica	Puccinellia magellanica	Patagonian Steppe	Herbaceous layer	Hordeetum comosii
Tracheophyta	Liliopsida	Poales	Poaceae/Gramminae	Puccinellia	magellanica	Puccinellia magellanica	Patagonian Steppe	Herbaceous layer	Puccinellietum
Tracheophyta	Liliopsida	Poales	Poaceae/Gramminae	Puccinellia	magellanica	Puccinellia magellanica	Patagonian Steppe	Herbaceous layer	Puccinellietum
Tracheophyta	Liliopsida	Poales	Poaceae/Gramminae	Puccinellia	magellanica	Puccinellia magellanica	Patagonian Steppe	Herbaceous layer	Eriachenietum magellanicii
Tracheophyta	Liliopsida	Poales	Poaceae/Gramminae	Puccinellia	magellanica	Puccinellia magellanica	Patagonian Steppe	Herbaceous layer	Eriachenietum magellanicii
Tracheophyta	Liliopsida	Poales	Poaceae/Gramminae	Rytidosperma	virescens	Rytidosperma virescens	Patagonian Steppe	Higher layer	Festucetum gracillimae
Tracheophyta	Liliopsida	Poales	Poaceae/Gramminae	Rytidosperma	virescens	Rytidosperma virescens	Patagonian Steppe	Higher layer	Festuca gracillima-Stipetum
Tracheophyta	Liliopsida	Poales	Poaceae/Gramminae	Stipa	brevipes	Stipa brevipes	Patagonian Steppe	Higher layer	Festucetum gracillimae
Tracheophyta	Liliopsida	Poales	Poaceae/Gramminae	Stipa	brevipes	Stipa brevipes	Patagonian Steppe	Higher layer	Festuca gracillima-Stipetum
Tracheophyta	Liliopsida	Poales	Poaceae/Gramminae	Stipa	humilis	Stipa humilis	Patagonian Steppe	Higher layer	Festucetum gracillimae
Tracheophyta	Liliopsida	Poales	Poaceae/Gramminae	Stipa	humilis	Stipa humilis	Patagonian Steppe	Higher layer	Festuca gracillima-Stipetum
Tracheophyta	Liliopsida	Poales	Poaceae/Gramminae	Trisetum	cernuum	Trisetum cernuum	Patagonian Steppe	Herbaceous layer	Gunneretum magellanicae
Tracheophyta	Liliopsida	Poales	Poaceae/Gramminae	Trisetum	cernuum	Trisetum cernuum	Patagonian Steppe	Herbaceous layer	Deschampietum antarticae
Tracheophyta	Liliopsida	Poales	Poaceae/Gramminae	Trisetum	cernuum	Trisetum cernuum	Patagonian Steppe	Herbaceous layer	Comunidades Arbustivas de Vegas y Praderas Higrofiticas
Tracheophyta	Liliopsida	Poales	Poaceae/Gramminae	Trisetum	cumingii	Trisetum cumingii	Patagonian Steppe	Herbaceous layer	Hordeetum comosii
Tracheophyta	Liliopsida	Poales	Poaceae/Gramminae	Trisetum	cumingii	Trisetum cumingii	Patagonian Steppe	Herbaceous layer	Gunneretum magellanicae
Tracheophyta	Liliopsida	Poales	Poaceae/Gramminae	Trisetum	cumingii	Trisetum cumingii	Patagonian Steppe	Herbaceous layer	Hierochloetum redolentis
Tracheophyta	Liliopsida	Poales	Poaceae/Gramminae	Trisetum	cumingii	Trisetum cumingii	Patagonian Steppe	Herbaceous layer	Caricetum canescentis
Tracheophyta	Liliopsida	Poales	Poaceae/Gramminae	Trisetum	cumingii	Trisetum cumingii	Patagonian Steppe	Herbaceous layer	Deschampietum antarticae
Tracheophyta	Liliopsida	Poales	Poaceae/Gramminae	Trisetum	cumingii	Trisetum cumingii	Patagonian Steppe	Herbaceous layer	Comunidades Arbustivas de Vegas y Praderas Higrofiticas
Tracheophyta	Liliopsida	Poales	Poaceae/Gramminae	Trisetum	spicatum	Trisetum spicatum	Patagonian Steppe	Higher layer	Festucetum gracillimae
Tracheophyta	Liliopsida	Poales	Poaceae/Gramminae	Trisetum	spicatum	Trisetum spicatum	Patagonian Steppe	Higher layer	Festuca gracillima-Stipetum
Tracheophyta	Liliopsida	Poales	Poaceae/Gramminae	Trisetum	spicatum	Trisetum spicatum	Patagonian Steppe	Herbaceous layer	Festuca gracillima-Chiliotrichium diffusum
Tracheophyta	Liliopsida	Poales	Poaceae/Gramminae	Trisetum	spicatum	Trisetum spicatum	Patagonian Steppe	Herbaceous layer	Chiliotrichietum difusii
Tracheophyta	Liliopsida	Poales	Poaceae/Gramminae	Trisetum	spicatum	Trisetum spicatum	Patagonian Steppe	Herbaceous layer	Empetretum rubrii
Tracheophyta	Liliopsida	Poales	Poaceae/Gramminae	Trisetum	spicatum	Trisetum spicatum	Patagonian Steppe	Herbaceous layer	Lepidophylletum cupressiforme
Tracheophyta	Liliopsida	Poales	Poaceae/Gramminae	Trisetum	spicatum	Trisetum spicatum	Patagonian Steppe	Herbaceous layer	Hordeetum comosii
Tracheophyta	Liliopsida	Poales	Poaceae/Gramminae	Trisetum	spicatum	Trisetum spicatum	Patagonian Steppe	Herbaceous layer	Gunneretum magellanicae
Tracheophyta	Liliopsida	Poales	Poaceae/Gramminae	Trisetum	spicatum	Trisetum spicatum	Patagonian Steppe	Herbaceous layer	Caricetum canescentis
Tracheophyta	Liliopsida	Poales	Poaceae/Gramminae	Trisetum	spicatum	Trisetum spicatum	Patagonian Steppe	Herbaceous layer	Deschampietum antarticae
Tracheophyta	Liliopsida	Poales	Poaceae/Gramminae	Trisetum	spicatum	Trisetum spicatum	Patagonian Steppe	Herbaceous layer	Comunidades Arbustivas de Vegas y Praderas Higrofiticas
Tracheophyta	Liliopsida	Poales	Poaceae/Gramminae	Trisetum	spicatum	Trisetum spicatum	Magellanic Tundra	Herbaceous layer	Bolax gummifera-Azorella selago
Tracheophyta	Liliopsida	Poales	Poaceae/Gramminae	Vahlodea	atropurpurea	Vahlodea atropurpurea	Patagonian Steppe	Herbaceous layer	Gunneretum magellanicae
Tracheophyta	Liliopsida	Poales	Poaceae/Gramminae	Vahlodea	atropurpurea	Vahlodea atropurpurea	Patagonian Steppe	Herbaceous layer	Hierochloetum redolentis
Tracheophyta	Liliopsida	Poales	Poaceae/Gramminae	Vahlodea	atropurpurea	Vahlodea atropurpurea	Patagonian Steppe	Herbaceous layer	Deschampietum antarticae
Tracheophyta	Liliopsida	Poales	Poaceae/Gramminae	Vahlodea	atropurpurea	Vahlodea atropurpurea	Patagonian Steppe	Herbaceous layer	Comunidades Arbustivas de Vegas y Praderas Higrofiticas
Tracheophyta	Piniopsida	Pinales	Podocarpaceae	Lepidothamnus	fonckii	Lepidothamnus fonckii	Magellanic Tundra	Shrub layer	Sphagnetum magellanicii
Tracheophyta	Piniopsida	Pinales	Podocarpaceae	Lepidothamnus	fonckii	Lepidothamnus fonckii	Magellanic Tundra	Shrub layer	Turbal elevado de Hepaticas
Tracheophyta	Piniopsida	Pinales	Podocarpaceae	Lepidothamnus	fonckii	Lepidothamnus fonckii	Magellanic Tundra	Shrub layer	Donatietum fascicularis
Tracheophyta	Piniopsida	Pinales	Podocarpaceae	Lepidothamnus	fonckii	Lepidothamnus fonckii	Magellanic Tundra	Shrub layer	Tundra de Briofita y Arbustos Enanos
Tracheophyta	Liliopsida	Ericales	Polemoniaceae	Collomia	biflora	Collomia biflora	Patagonian Steppe	Herbaceous layer	Festucetum gracillimae
Tracheophyta	Liliopsida	Ericales	Polemoniaceae	Collomia	biflora	Collomia biflora	Patagonian Steppe	Herbaceous layer	Festuca gracillima-Stipetum
Tracheophyta	Liliopsida	Ericales	Polemoniaceae	Collomia	biflora	Collomia biflora	Patagonian Steppe	Herbaceous layer	Festuca gracillima-Chiliotrichium diffusum
Tracheophyta	Liliopsida	Ericales	Polemoniaceae	Collomia	biflora	Collomia biflora	Patagonian Steppe	Herbaceous layer	Comunidades psammofitas litorales xeromorficas
Tracheophyta	Magnoliopsida	Ericales	Polemoniaceae	Microsteris	gracilis	Microsteris gracilis	Patagonian Steppe	Herbaceous layer	Festucetum gracillimae
Tracheophyta	Magnoliopsida	Ericales	Polemoniaceae	Microsteris	gracilis	Microsteris gracilis	Patagonian Steppe	Herbaceous layer	Lepidophylletum cupressiforme
Tracheophyta	Magnoliopsida	Ericales	Polemoniaceae	Microsteris	gracilis	Microsteris gracilis	Patagonian Steppe	Herbaceous layer	Comunidades psammofitas litorales xeromorficas
Tracheophyta	Magnoliopsida	Ericales	Polemoniaceae/Cobaeaceae	Polemonium	micranthum	Polemonium micranthum	Patagonian Steppe	Herbaceous layer	Festucetum gracillimae
Tracheophyta	Magnoliopsida	Ericales	Polemoniaceae/Cobaeaceae	Polemonium	micranthum	Polemonium micranthum	Patagonian Steppe	Herbaceous layer	Lepidophylletum cupressiforme
Tracheophyta	Magnoliopsida	Ericales	Polemoniaceae/Cobaeaceae	Polemonium	micranthum	Polemonium micranthum	Patagonian Steppe	Herbaceous layer	Comunidades psammofitas litorales xeromorficas
Tracheophyta	Magnoliopsida	Fabales	Polygalaceae/Diclidantheraceae/Moutabeaceae/Xanthophyllaceae	Polygala	salasiana	Polygala salasiana	Patagonian Steppe	Herbaceous layer	Puccinellietum
Tracheophyta	Magnoliopsida	Fabales	Polygalaceae/Diclidantheraceae/Moutabeaceae/Xanthophyllaceae	Polygala	salasiana	Polygala salasiana	Patagonian Steppe	Herbaceous layer	Eriachenietum magellanicii
Tracheophyta	Magnoliopsida	Caryophyllales	Polygonaceae/Calligonaceae/Coccolobaceae/Eriogonaceae/Persicariaceae/Rumicaceae	Polygonum	maritimum	Polygonum maritimum	Patagonian Steppe	Herbaceous layer	Comunidades psammofitas litorales xeromorficas
Tracheophyta	Magnoliopsida	Caryophyllales	Polygonaceae/Calligonaceae/Coccolobaceae/Eriogonaceae/Persicariaceae/Rumicaceae	Polygonum	maritimum	Polygonum maritimum	Patagonian Steppe	Herbaceous layer	Eriachenietum magellanicii
Tracheophyta	Magnoliopsida	Caryophyllales	Polygonaceae/Calligonaceae/Coccolobaceae/Eriogonaceae/Persicariaceae/Rumicaceae	Rumex	crispissimus	Rumex crispissimus	Patagonian Steppe	Herbaceous layer	Puccinellietum
Tracheophyta	Magnoliopsida	Caryophyllales	Polygonaceae/Calligonaceae/Coccolobaceae/Eriogonaceae/Persicariaceae/Rumicaceae	Rumex	crispissimus	Rumex crispissimus	Patagonian Steppe	Herbaceous layer	Eriachenietum magellanicii
Tracheophyta	Magnoliopsida	Caryophyllales	Polygonaceae/Calligonaceae/Coccolobaceae/Eriogonaceae/Persicariaceae/Rumicaceae	Rumex	magellanicus	Rumex magellanicus	Patagonian Steppe	Herbaceous layer	Eriachenietum magellanicii
Tracheophyta	Magnoliopsida	Caryophyllales	Polygonaceae/Calligonaceae/Coccolobaceae/Eriogonaceae/Persicariaceae/Rumicaceae	Rumex	maritimus	Rumex maritimus	Patagonian Steppe	Herbaceous layer	Eriachenietum magellanicii
Tracheophyta	Polypodiopsida	Polypodiales	Polypodiaceae/Drynariaceae/Grammitidaceae/Gymnogrammitidaceae/Loxogrammaceae/Platyceriaceae/Pleurosoriopsidaceae	Grammitis	magellanica	Grammitis magellanica	Evergreen Magellanic Forest	Herbaceous layer	Nothofagetum betuloidis
Tracheophyta	Polypodiopsida	Polypodiales	Polypodiaceae/Drynariaceae/Grammitidaceae/Gymnogrammitidaceae/Loxogrammaceae/Platyceriaceae/Pleurosoriopsidaceae	Grammitis	magellanica	Grammitis magellanica	Evergreen Magellanic Forest	Herbaceous layer	Nothofagus betuloides - Drimys winteri
Tracheophyta	Polypodiopsida	Polypodiales	Polypodiaceae/Drynariaceae/Grammitidaceae/Gymnogrammitidaceae/Loxogrammaceae/Platyceriaceae/Pleurosoriopsidaceae	Grammitis	magellanica	Grammitis magellanica	Evergreen Magellanic Forest	Herbaceous layer	Nothofagus betuloides - Drimys winteri - Raukaua laetevirens
Bryophyta	Bryopsida	Polytrichales	Polytrichaceae	Polytrichum	spp	Polytrichum spp	Magellanic Tundra	Herbaceous layer	Turbal elevado de musgos no esfagnosos
Tracheophyta	Magnoliopsida	Ericales	Primulaceae/Aegicerataceae/Ardisiaceae/Coridaceae/Embeliaceae/Hottoniaceae/Lysimachiaceae/Maesaceae/Myrsinaceae/Samolaceae/Theophrastaceae	Anagallis	alternifolia	Anagallis alternifolia	Patagonian Steppe	Herbaceous layer	Hordeetum comosii
Tracheophyta	Magnoliopsida	Ericales	Primulaceae/Aegicerataceae/Ardisiaceae/Coridaceae/Embeliaceae/Hottoniaceae/Lysimachiaceae/Maesaceae/Myrsinaceae/Samolaceae/Theophrastaceae	Anagallis	alternifolia	Anagallis alternifolia	Patagonian Steppe	Herbaceous layer	Gunneretum magellanicae
Tracheophyta	Magnoliopsida	Ericales	Primulaceae/Aegicerataceae/Ardisiaceae/Coridaceae/Embeliaceae/Hottoniaceae/Lysimachiaceae/Maesaceae/Myrsinaceae/Samolaceae/Theophrastaceae	Anagallis	alternifolia	Anagallis alternifolia	Patagonian Steppe	Herbaceous layer	Deschampietum antarticae
Tracheophyta	Magnoliopsida	Ericales	Primulaceae/Aegicerataceae/Ardisiaceae/Coridaceae/Embeliaceae/Hottoniaceae/Lysimachiaceae/Maesaceae/Myrsinaceae/Samolaceae/Theophrastaceae	Anagallis	alternifolia	Anagallis alternifolia	Patagonian Steppe	Herbaceous layer	Comunidades Arbustivas de Vegas y Praderas Higrofiticas
Tracheophyta	Magnoliopsida	Ericales	Primulaceae/Aegicerataceae/Ardisiaceae/Coridaceae/Embeliaceae/Hottoniaceae/Lysimachiaceae/Maesaceae/Myrsinaceae/Samolaceae/Theophrastaceae	Primula	magellanica	Primula magellanica	Patagonian Steppe	Herbaceous layer	Festuca gracillima-Chiliotrichium diffusum
Tracheophyta	Magnoliopsida	Ericales	Primulaceae/Aegicerataceae/Ardisiaceae/Coridaceae/Embeliaceae/Hottoniaceae/Lysimachiaceae/Maesaceae/Myrsinaceae/Samolaceae/Theophrastaceae	Primula	magellanica	Primula magellanica	Patagonian Steppe	Herbaceous layer	Chiliotrichietum difusii
Tracheophyta	Magnoliopsida	Ericales	Primulaceae/Aegicerataceae/Ardisiaceae/Coridaceae/Embeliaceae/Hottoniaceae/Lysimachiaceae/Maesaceae/Myrsinaceae/Samolaceae/Theophrastaceae	Primula	magellanica	Primula magellanica	Deciduous Magellanic Forest	Herbaceous layer	Nothofagetum antarticae
Tracheophyta	Magnoliopsida	Ericales	Primulaceae/Aegicerataceae/Ardisiaceae/Coridaceae/Embeliaceae/Hottoniaceae/Lysimachiaceae/Maesaceae/Myrsinaceae/Samolaceae/Theophrastaceae	Samolus	spathulatus	Samolus spathulatus	Patagonian Steppe	Herbaceous layer	Gunneretum magellanicae
Tracheophyta	Magnoliopsida	Ericales	Primulaceae/Aegicerataceae/Ardisiaceae/Coridaceae/Embeliaceae/Hottoniaceae/Lysimachiaceae/Maesaceae/Myrsinaceae/Samolaceae/Theophrastaceae	Samolus	spathulatus	Samolus spathulatus	Patagonian Steppe	Herbaceous layer	Deschampietum antarticae
Tracheophyta	Magnoliopsida	Proteales	Proteaceae	Embothrium	coccineum	Embothrium coccineum	Patagonian Steppe	Shrub layer	Maytenus magellanica-Drimys winteri
Tracheophyta	Magnoliopsida	Proteales	Proteaceae	Embothrium	coccineum	Embothrium coccineum	Deciduous Magellanic Forest	Tree layer	Nothofagetum pumilii
Tracheophyta	Magnoliopsida	Proteales	Proteaceae	Embothrium	coccineum	Embothrium coccineum	Deciduous Magellanic Forest	Shrub layer	Nothofagetum antarticae
Tracheophyta	Magnoliopsida	Proteales	Proteaceae	Embothrium	coccineum	Embothrium coccineum	Evergreen Magellanic Forest	Tree layer	Nothofagus betuloides - N. pumilio
Tracheophyta	Magnoliopsida	Proteales	Proteaceae	Embothrium	coccineum	Embothrium coccineum	Evergreen Magellanic Forest	Tree layer	Nothofagetum betuloidis
Tracheophyta	Magnoliopsida	Proteales	Proteaceae	Embothrium	coccineum	Embothrium coccineum	Evergreen Magellanic Forest	Tree layer	Nothofagus betuloides - Drimys winteri
Tracheophyta	Magnoliopsida	Proteales	Proteaceae	Embothrium	coccineum	Embothrium coccineum	Evergreen Magellanic Forest	Tree layer	Nothofagus betuloides - Drimys winteri - Raukaua laetevirens
Tracheophyta	Magnoliopsida	Proteales	Proteaceae	Embothrium	coccineum	Embothrium coccineum	Magellanic Tundra	Shrub layer	Marsippospermetum grandiflorii
Tracheophyta	Magnoliopsida	Proteales	Proteaceae	Embothrium	coccineum	Embothrium coccineum	Magellanic Tundra	Shrub layer	Turbal elevado de Hepaticas
Tracheophyta	Magnoliopsida	Proteales	Proteaceae	Embothrium	coccineum	Embothrium coccineum	Magellanic Tundra	Shrub layer	Donatietum fascicularis
Tracheophyta	Magnoliopsida	Proteales	Proteaceae	Embothrium	coccineum	Embothrium coccineum	Magellanic Tundra	Shrub layer	Pilgerodendretum uviferae
Tracheophyta	Magnoliopsida	Proteales	Proteaceae	Embothrium	coccineum	Embothrium coccineum	Magellanic Tundra	Shrub layer	Nano-betuloido-Schoenelum antarcticae
Marchantiophyta	Jungermanniopsida	Jungermanniales	Pseudolepicoleaceae/Chaetocolaceae/Herzogiariaceae/Pleudolepicolaceae	Pseudolepicolea	kuhnemanii	Pseudolepicolea kuhnemanii	Magellanic Tundra	Herbaceous layer	Turbal elevado de Hepaticas
Tracheophyta	Magnoliopsida	Ranunculales	Ranunculaceae/Aconitaceae/Actaeaceae/Anemonaceae/Aquilegiaceae/Calthaceae/Cimifugaceae/Clematidaceae/Coptaceae/Delphiniaceae/Glaucidiaceae/Helleboraceae/Hydrastidaceae/Nigellaceae/Thalictraceae	Anemone	multifida	Anemone multifida	Patagonian Steppe	Higher layer	Festucetum gracillimae
Tracheophyta	Magnoliopsida	Ranunculales	Ranunculaceae/Aconitaceae/Actaeaceae/Anemonaceae/Aquilegiaceae/Calthaceae/Cimifugaceae/Clematidaceae/Coptaceae/Delphiniaceae/Glaucidiaceae/Helleboraceae/Hydrastidaceae/Nigellaceae/Thalictraceae	Anemone	multifida	Anemone multifida	Patagonian Steppe	Herbaceous layer	Festuca gracillima-Stipetum
Tracheophyta	Magnoliopsida	Ranunculales	Ranunculaceae/Aconitaceae/Actaeaceae/Anemonaceae/Aquilegiaceae/Calthaceae/Cimifugaceae/Clematidaceae/Coptaceae/Delphiniaceae/Glaucidiaceae/Helleboraceae/Hydrastidaceae/Nigellaceae/Thalictraceae	Anemone	multifida	Anemone multifida	Patagonian Steppe	higher herbaceous layer	Chiliotrichietum difusii
Tracheophyta	Magnoliopsida	Ranunculales	Ranunculaceae/Aconitaceae/Actaeaceae/Anemonaceae/Aquilegiaceae/Calthaceae/Cimifugaceae/Clematidaceae/Coptaceae/Delphiniaceae/Glaucidiaceae/Helleboraceae/Hydrastidaceae/Nigellaceae/Thalictraceae	Anemone	multifida	Anemone multifida	Patagonian Steppe	Higher layer	Lepidophylletum cupressiforme
Tracheophyta	Magnoliopsida	Ranunculales	Ranunculaceae/Aconitaceae/Actaeaceae/Anemonaceae/Aquilegiaceae/Calthaceae/Cimifugaceae/Clematidaceae/Coptaceae/Delphiniaceae/Glaucidiaceae/Helleboraceae/Hydrastidaceae/Nigellaceae/Thalictraceae	Anemone	multifida	Anemone multifida	Patagonian Steppe	Herbaceous layer	Gunneretum magellanicae
Tracheophyta	Magnoliopsida	Ranunculales	Ranunculaceae/Aconitaceae/Actaeaceae/Anemonaceae/Aquilegiaceae/Calthaceae/Cimifugaceae/Clematidaceae/Coptaceae/Delphiniaceae/Glaucidiaceae/Helleboraceae/Hydrastidaceae/Nigellaceae/Thalictraceae	Anemone	multifida	Anemone multifida	Patagonian Steppe	Herbaceous layer	Deschampietum antarticae
Tracheophyta	Magnoliopsida	Ranunculales	Ranunculaceae/Aconitaceae/Actaeaceae/Anemonaceae/Aquilegiaceae/Calthaceae/Cimifugaceae/Clematidaceae/Coptaceae/Delphiniaceae/Glaucidiaceae/Helleboraceae/Hydrastidaceae/Nigellaceae/Thalictraceae	Anemone	multifida	Anemone multifida	Patagonian Steppe	Herbaceous layer	Comunidades Arbustivas de Vegas y Praderas Higrofiticas
Tracheophyta	Magnoliopsida	Ranunculales	Ranunculaceae/Aconitaceae/Actaeaceae/Anemonaceae/Aquilegiaceae/Calthaceae/Cimifugaceae/Clematidaceae/Coptaceae/Delphiniaceae/Glaucidiaceae/Helleboraceae/Hydrastidaceae/Nigellaceae/Thalictraceae	Anemone	multifida	Anemone multifida	Deciduous Magellanic Forest	Herbaceous layer	Nothofagetum pumilii
Tracheophyta	Magnoliopsida	Ranunculales	Ranunculaceae/Aconitaceae/Actaeaceae/Anemonaceae/Aquilegiaceae/Calthaceae/Cimifugaceae/Clematidaceae/Coptaceae/Delphiniaceae/Glaucidiaceae/Helleboraceae/Hydrastidaceae/Nigellaceae/Thalictraceae	Anemone	multifida	Anemone multifida	Deciduous Magellanic Forest	Herbaceous layer	Nothofagetum antarticae
Tracheophyta	Magnoliopsida	Ranunculales	Ranunculaceae/Aconitaceae/Actaeaceae/Anemonaceae/Aquilegiaceae/Calthaceae/Cimifugaceae/Clematidaceae/Coptaceae/Delphiniaceae/Glaucidiaceae/Helleboraceae/Hydrastidaceae/Nigellaceae/Thalictraceae	Halerpestes	cymbalaria	Halerpestes cymbalaria	Patagonian Steppe	Herbaceous layer	Gunneretum magellanicae
Tracheophyta	Magnoliopsida	Ranunculales	Ranunculaceae/Aconitaceae/Actaeaceae/Anemonaceae/Aquilegiaceae/Calthaceae/Cimifugaceae/Clematidaceae/Coptaceae/Delphiniaceae/Glaucidiaceae/Helleboraceae/Hydrastidaceae/Nigellaceae/Thalictraceae	Halerpestes	cymbalaria	Halerpestes cymbalaria	Patagonian Steppe	Herbaceous layer	Hierochloetum redolentis
Tracheophyta	Magnoliopsida	Ranunculales	Ranunculaceae/Aconitaceae/Actaeaceae/Anemonaceae/Aquilegiaceae/Calthaceae/Cimifugaceae/Clematidaceae/Coptaceae/Delphiniaceae/Glaucidiaceae/Helleboraceae/Hydrastidaceae/Nigellaceae/Thalictraceae	Halerpestes	cymbalaria	Halerpestes cymbalaria	Patagonian Steppe	Herbaceous layer	Caricetum canescentis
Tracheophyta	Magnoliopsida	Ranunculales	Ranunculaceae/Aconitaceae/Actaeaceae/Anemonaceae/Aquilegiaceae/Calthaceae/Cimifugaceae/Clematidaceae/Coptaceae/Delphiniaceae/Glaucidiaceae/Helleboraceae/Hydrastidaceae/Nigellaceae/Thalictraceae	Halerpestes	cymbalaria	Halerpestes cymbalaria	Patagonian Steppe	Herbaceous layer	Deschampietum antarticae
Tracheophyta	Magnoliopsida	Ranunculales	Ranunculaceae/Aconitaceae/Actaeaceae/Anemonaceae/Aquilegiaceae/Calthaceae/Cimifugaceae/Clematidaceae/Coptaceae/Delphiniaceae/Glaucidiaceae/Helleboraceae/Hydrastidaceae/Nigellaceae/Thalictraceae	Myosurus	patagonicus	Myosurus patagonicus	Patagonian Steppe	Herbaceous layer	Puccinellietum
Tracheophyta	Magnoliopsida	Ranunculales	Ranunculaceae/Aconitaceae/Actaeaceae/Anemonaceae/Aquilegiaceae/Calthaceae/Cimifugaceae/Clematidaceae/Coptaceae/Delphiniaceae/Glaucidiaceae/Helleboraceae/Hydrastidaceae/Nigellaceae/Thalictraceae	Myosurus	patagonicus	Myosurus patagonicus	Patagonian Steppe	Herbaceous layer	Eriachenietum magellanicii
Tracheophyta	Magnoliopsida	Ranunculales	Ranunculaceae/Aconitaceae/Actaeaceae/Anemonaceae/Aquilegiaceae/Calthaceae/Cimifugaceae/Clematidaceae/Coptaceae/Delphiniaceae/Glaucidiaceae/Helleboraceae/Hydrastidaceae/Nigellaceae/Thalictraceae	Psychrophila	dioneifolia	Psychrophila dioneifolia	Magellanic Tundra	Herbaceous layer	Sphagnetum magellanicii
Tracheophyta	Magnoliopsida	Ranunculales	Ranunculaceae/Aconitaceae/Actaeaceae/Anemonaceae/Aquilegiaceae/Calthaceae/Cimifugaceae/Clematidaceae/Coptaceae/Delphiniaceae/Glaucidiaceae/Helleboraceae/Hydrastidaceae/Nigellaceae/Thalictraceae	Psychrophila	dioneifolia	Psychrophila dioneifolia	Magellanic Tundra	Herbaceous layer	Turbal elevado de Hepaticas
Tracheophyta	Magnoliopsida	Ranunculales	Ranunculaceae/Aconitaceae/Actaeaceae/Anemonaceae/Aquilegiaceae/Calthaceae/Cimifugaceae/Clematidaceae/Coptaceae/Delphiniaceae/Glaucidiaceae/Helleboraceae/Hydrastidaceae/Nigellaceae/Thalictraceae	Psychrophila	dioneifolia	Psychrophila dioneifolia	Magellanic Tundra	Herbaceous layer	Donatietum fascicularis
Tracheophyta	Magnoliopsida	Ranunculales	Ranunculaceae/Aconitaceae/Actaeaceae/Anemonaceae/Aquilegiaceae/Calthaceae/Cimifugaceae/Clematidaceae/Coptaceae/Delphiniaceae/Glaucidiaceae/Helleboraceae/Hydrastidaceae/Nigellaceae/Thalictraceae	Psychrophila	dioneifolia	Psychrophila dioneifolia	Magellanic Tundra	Herbaceous layer	Bolax gummifera-Azorella selago
Tracheophyta	Magnoliopsida	Ranunculales	Ranunculaceae/Aconitaceae/Actaeaceae/Anemonaceae/Aquilegiaceae/Calthaceae/Cimifugaceae/Clematidaceae/Coptaceae/Delphiniaceae/Glaucidiaceae/Helleboraceae/Hydrastidaceae/Nigellaceae/Thalictraceae	Psychrophila	dioneifolia	Psychrophila dioneifolia	Magellanic Tundra	Herbaceous layer	Tundra de Briofita y Arbustos Enanos
Tracheophyta	Magnoliopsida	Ranunculales	Ranunculaceae/Aconitaceae/Actaeaceae/Anemonaceae/Aquilegiaceae/Calthaceae/Cimifugaceae/Clematidaceae/Coptaceae/Delphiniaceae/Glaucidiaceae/Helleboraceae/Hydrastidaceae/Nigellaceae/Thalictraceae	Psychrophila	dioneifolia	Psychrophila dioneifolia	Magellanic Tundra	Herbaceous layer	Schoenelum antarcticis
Tracheophyta	Magnoliopsida	Ranunculales	Ranunculaceae/Aconitaceae/Actaeaceae/Anemonaceae/Aquilegiaceae/Calthaceae/Cimifugaceae/Clematidaceae/Coptaceae/Delphiniaceae/Glaucidiaceae/Helleboraceae/Hydrastidaceae/Nigellaceae/Thalictraceae	Psychrophila	dioneifolia	Psychrophila dioneifolia	Magellanic Tundra	Herbaceous layer	Pilgerodendretum uviferae
Tracheophyta	Magnoliopsida	Ranunculales	Ranunculaceae/Aconitaceae/Actaeaceae/Anemonaceae/Aquilegiaceae/Calthaceae/Cimifugaceae/Clematidaceae/Coptaceae/Delphiniaceae/Glaucidiaceae/Helleboraceae/Hydrastidaceae/Nigellaceae/Thalictraceae	Psychrophila	dioneifolia	Psychrophila dioneifolia	Magellanic Tundra	Herbaceous layer	Nano-betuloido-Schoenelum antarcticae
Tracheophyta	Magnoliopsida	Ranunculales	Ranunculaceae/Aconitaceae/Actaeaceae/Anemonaceae/Aquilegiaceae/Calthaceae/Cimifugaceae/Clematidaceae/Coptaceae/Delphiniaceae/Glaucidiaceae/Helleboraceae/Hydrastidaceae/Nigellaceae/Thalictraceae	Psychrophila	dioneifolia	Psychrophila dioneifolia	Magellanic Tundra	Herbaceous layer	Escallonia-Pernettyetum pumilae
Tracheophyta	Magnoliopsida	Ranunculales	Ranunculaceae/Aconitaceae/Actaeaceae/Anemonaceae/Aquilegiaceae/Calthaceae/Cimifugaceae/Clematidaceae/Coptaceae/Delphiniaceae/Glaucidiaceae/Helleboraceae/Hydrastidaceae/Nigellaceae/Thalictraceae	Psychrophila	sagittata	Psychrophila sagittata	Patagonian Steppe	Herbaceous layer	Hordeetum comosii
Tracheophyta	Magnoliopsida	Ranunculales	Ranunculaceae/Aconitaceae/Actaeaceae/Anemonaceae/Aquilegiaceae/Calthaceae/Cimifugaceae/Clematidaceae/Coptaceae/Delphiniaceae/Glaucidiaceae/Helleboraceae/Hydrastidaceae/Nigellaceae/Thalictraceae	Psychrophila	sagittata	Psychrophila sagittata	Patagonian Steppe	Herbaceous layer	Gunneretum magellanicae
Tracheophyta	Magnoliopsida	Ranunculales	Ranunculaceae/Aconitaceae/Actaeaceae/Anemonaceae/Aquilegiaceae/Calthaceae/Cimifugaceae/Clematidaceae/Coptaceae/Delphiniaceae/Glaucidiaceae/Helleboraceae/Hydrastidaceae/Nigellaceae/Thalictraceae	Psychrophila	sagittata	Psychrophila sagittata	Patagonian Steppe	Herbaceous layer	Hierochloetum redolentis
Tracheophyta	Magnoliopsida	Ranunculales	Ranunculaceae/Aconitaceae/Actaeaceae/Anemonaceae/Aquilegiaceae/Calthaceae/Cimifugaceae/Clematidaceae/Coptaceae/Delphiniaceae/Glaucidiaceae/Helleboraceae/Hydrastidaceae/Nigellaceae/Thalictraceae	Psychrophila	sagittata	Psychrophila sagittata	Patagonian Steppe	Herbaceous layer	Caricetum canescentis
Tracheophyta	Magnoliopsida	Ranunculales	Ranunculaceae/Aconitaceae/Actaeaceae/Anemonaceae/Aquilegiaceae/Calthaceae/Cimifugaceae/Clematidaceae/Coptaceae/Delphiniaceae/Glaucidiaceae/Helleboraceae/Hydrastidaceae/Nigellaceae/Thalictraceae	Psychrophila	sagittata	Psychrophila sagittata	Deciduous Magellanic Forest	Herbaceous layer	Nothofagetum antarticae
Tracheophyta	Magnoliopsida	Ranunculales	Ranunculaceae/Aconitaceae/Actaeaceae/Anemonaceae/Aquilegiaceae/Calthaceae/Cimifugaceae/Clematidaceae/Coptaceae/Delphiniaceae/Glaucidiaceae/Helleboraceae/Hydrastidaceae/Nigellaceae/Thalictraceae	Psychrophila	spp.	Psychrophila spp.	Deciduous Magellanic Forest	Herbaceous layer	Nothofagetum antarticae
Tracheophyta	Magnoliopsida	Ranunculales	Ranunculaceae/Aconitaceae/Actaeaceae/Anemonaceae/Aquilegiaceae/Calthaceae/Cimifugaceae/Clematidaceae/Coptaceae/Delphiniaceae/Glaucidiaceae/Helleboraceae/Hydrastidaceae/Nigellaceae/Thalictraceae	Psychrophila	spp.	Psychrophila spp.	Evergreen Magellanic Forest	Herbaceous layer	Nothofagetum betuloidis
Tracheophyta	Magnoliopsida	Ranunculales	Ranunculaceae/Aconitaceae/Actaeaceae/Anemonaceae/Aquilegiaceae/Calthaceae/Cimifugaceae/Clematidaceae/Coptaceae/Delphiniaceae/Glaucidiaceae/Helleboraceae/Hydrastidaceae/Nigellaceae/Thalictraceae	Psychrophila	spp.	Psychrophila spp.	Evergreen Magellanic Forest	Herbaceous layer	Nothofagus betuloides - Drimys winteri
Tracheophyta	Magnoliopsida	Ranunculales	Ranunculaceae/Aconitaceae/Actaeaceae/Anemonaceae/Aquilegiaceae/Calthaceae/Cimifugaceae/Clematidaceae/Coptaceae/Delphiniaceae/Glaucidiaceae/Helleboraceae/Hydrastidaceae/Nigellaceae/Thalictraceae	Psychrophila	spp.	Psychrophila spp.	Evergreen Magellanic Forest	Herbaceous layer	Nothofagus betuloides - Drimys winteri - Raukaua laetevirens
Tracheophyta	Magnoliopsida	Ranunculales	Ranunculaceae/Aconitaceae/Actaeaceae/Anemonaceae/Aquilegiaceae/Calthaceae/Cimifugaceae/Clematidaceae/Coptaceae/Delphiniaceae/Glaucidiaceae/Helleboraceae/Hydrastidaceae/Nigellaceae/Thalictraceae	Psychrophila	spp.	Psychrophila spp.	Magellanic Tundra	Herbaceous layer	Sphagnetum magellanicii
Tracheophyta	Magnoliopsida	Ranunculales	Ranunculaceae/Aconitaceae/Actaeaceae/Anemonaceae/Aquilegiaceae/Calthaceae/Cimifugaceae/Clematidaceae/Coptaceae/Delphiniaceae/Glaucidiaceae/Helleboraceae/Hydrastidaceae/Nigellaceae/Thalictraceae	Psychrophila	spp.	Psychrophila spp.	Magellanic Tundra	Herbaceous layer	Turbal elevado de Hepaticas
Tracheophyta	Magnoliopsida	Ranunculales	Ranunculaceae/Aconitaceae/Actaeaceae/Anemonaceae/Aquilegiaceae/Calthaceae/Cimifugaceae/Clematidaceae/Coptaceae/Delphiniaceae/Glaucidiaceae/Helleboraceae/Hydrastidaceae/Nigellaceae/Thalictraceae	Psychrophila	spp.	Psychrophila spp.	Magellanic Tundra	Herbaceous layer	Donatietum fascicularis
Tracheophyta	Magnoliopsida	Ranunculales	Ranunculaceae/Aconitaceae/Actaeaceae/Anemonaceae/Aquilegiaceae/Calthaceae/Cimifugaceae/Clematidaceae/Coptaceae/Delphiniaceae/Glaucidiaceae/Helleboraceae/Hydrastidaceae/Nigellaceae/Thalictraceae	Psychrophila	spp.	Psychrophila spp.	Magellanic Tundra	Herbaceous layer	Bolax gummifera-Azorella selago
Tracheophyta	Magnoliopsida	Ranunculales	Ranunculaceae/Aconitaceae/Actaeaceae/Anemonaceae/Aquilegiaceae/Calthaceae/Cimifugaceae/Clematidaceae/Coptaceae/Delphiniaceae/Glaucidiaceae/Helleboraceae/Hydrastidaceae/Nigellaceae/Thalictraceae	Psychrophila	spp.	Psychrophila spp.	Magellanic Tundra	Herbaceous layer	Tundra de Briofita y Arbustos Enanos
Tracheophyta	Magnoliopsida	Ranunculales	Ranunculaceae/Aconitaceae/Actaeaceae/Anemonaceae/Aquilegiaceae/Calthaceae/Cimifugaceae/Clematidaceae/Coptaceae/Delphiniaceae/Glaucidiaceae/Helleboraceae/Hydrastidaceae/Nigellaceae/Thalictraceae	Psychrophila	spp.	Psychrophila spp.	Magellanic Tundra	Herbaceous layer	Schoenelum antarcticis
Tracheophyta	Magnoliopsida	Ranunculales	Ranunculaceae/Aconitaceae/Actaeaceae/Anemonaceae/Aquilegiaceae/Calthaceae/Cimifugaceae/Clematidaceae/Coptaceae/Delphiniaceae/Glaucidiaceae/Helleboraceae/Hydrastidaceae/Nigellaceae/Thalictraceae	Psychrophila	spp.	Psychrophila spp.	Magellanic Tundra	Herbaceous layer	Pilgerodendretum uviferae
Tracheophyta	Magnoliopsida	Ranunculales	Ranunculaceae/Aconitaceae/Actaeaceae/Anemonaceae/Aquilegiaceae/Calthaceae/Cimifugaceae/Clematidaceae/Coptaceae/Delphiniaceae/Glaucidiaceae/Helleboraceae/Hydrastidaceae/Nigellaceae/Thalictraceae	Psychrophila	spp.	Psychrophila spp.	Magellanic Tundra	Herbaceous layer	Nano-betuloido-Schoenelum antarcticae
Tracheophyta	Magnoliopsida	Ranunculales	Ranunculaceae/Aconitaceae/Actaeaceae/Anemonaceae/Aquilegiaceae/Calthaceae/Cimifugaceae/Clematidaceae/Coptaceae/Delphiniaceae/Glaucidiaceae/Helleboraceae/Hydrastidaceae/Nigellaceae/Thalictraceae	Psychrophila	spp.	Psychrophila spp.	Magellanic Tundra	Herbaceous layer	Escallonia-Pernettyetum pumilae
Tracheophyta	Magnoliopsida	Ranunculales	Ranunculaceae/Aconitaceae/Actaeaceae/Anemonaceae/Aquilegiaceae/Calthaceae/Cimifugaceae/Clematidaceae/Coptaceae/Delphiniaceae/Glaucidiaceae/Helleboraceae/Hydrastidaceae/Nigellaceae/Thalictraceae	Ranunculus	aquatilis	Ranunculus aquatilis	Patagonian Steppe	Herbaceous layer	Hierochloetum redolentis
Tracheophyta	Magnoliopsida	Ranunculales	Ranunculaceae/Aconitaceae/Actaeaceae/Anemonaceae/Aquilegiaceae/Calthaceae/Cimifugaceae/Clematidaceae/Coptaceae/Delphiniaceae/Glaucidiaceae/Helleboraceae/Hydrastidaceae/Nigellaceae/Thalictraceae	Ranunculus	aquatilis	Ranunculus aquatilis	Patagonian Steppe	Herbaceous layer	Caricetum canescentis
Tracheophyta	Magnoliopsida	Ranunculales	Ranunculaceae/Aconitaceae/Actaeaceae/Anemonaceae/Aquilegiaceae/Calthaceae/Cimifugaceae/Clematidaceae/Coptaceae/Delphiniaceae/Glaucidiaceae/Helleboraceae/Hydrastidaceae/Nigellaceae/Thalictraceae	Ranunculus	aquatilis	Ranunculus aquatilis	Patagonian Steppe	Herbaceous layer	Deschampietum antarticae
Tracheophyta	Magnoliopsida	Ranunculales	Ranunculaceae/Aconitaceae/Actaeaceae/Anemonaceae/Aquilegiaceae/Calthaceae/Cimifugaceae/Clematidaceae/Coptaceae/Delphiniaceae/Glaucidiaceae/Helleboraceae/Hydrastidaceae/Nigellaceae/Thalictraceae	Ranunculus	biternatus	Ranunculus biternatus	Patagonian Steppe	Herbaceous layer	Festucetum gracillimae
Tracheophyta	Magnoliopsida	Ranunculales	Ranunculaceae/Aconitaceae/Actaeaceae/Anemonaceae/Aquilegiaceae/Calthaceae/Cimifugaceae/Clematidaceae/Coptaceae/Delphiniaceae/Glaucidiaceae/Helleboraceae/Hydrastidaceae/Nigellaceae/Thalictraceae	Ranunculus	biternatus	Ranunculus biternatus	Patagonian Steppe	Herbaceous layer	Hordeetum comosii
Tracheophyta	Magnoliopsida	Ranunculales	Ranunculaceae/Aconitaceae/Actaeaceae/Anemonaceae/Aquilegiaceae/Calthaceae/Cimifugaceae/Clematidaceae/Coptaceae/Delphiniaceae/Glaucidiaceae/Helleboraceae/Hydrastidaceae/Nigellaceae/Thalictraceae	Ranunculus	biternatus	Ranunculus biternatus	Patagonian Steppe	Herbaceous layer	Gunneretum magellanicae
Tracheophyta	Magnoliopsida	Ranunculales	Ranunculaceae/Aconitaceae/Actaeaceae/Anemonaceae/Aquilegiaceae/Calthaceae/Cimifugaceae/Clematidaceae/Coptaceae/Delphiniaceae/Glaucidiaceae/Helleboraceae/Hydrastidaceae/Nigellaceae/Thalictraceae	Ranunculus	biternatus	Ranunculus biternatus	Patagonian Steppe	Herbaceous layer	Hierochloetum redolentis
Tracheophyta	Magnoliopsida	Ranunculales	Ranunculaceae/Aconitaceae/Actaeaceae/Anemonaceae/Aquilegiaceae/Calthaceae/Cimifugaceae/Clematidaceae/Coptaceae/Delphiniaceae/Glaucidiaceae/Helleboraceae/Hydrastidaceae/Nigellaceae/Thalictraceae	Ranunculus	biternatus	Ranunculus biternatus	Patagonian Steppe	Herbaceous layer	Caricetum canescentis
Tracheophyta	Magnoliopsida	Ranunculales	Ranunculaceae/Aconitaceae/Actaeaceae/Anemonaceae/Aquilegiaceae/Calthaceae/Cimifugaceae/Clematidaceae/Coptaceae/Delphiniaceae/Glaucidiaceae/Helleboraceae/Hydrastidaceae/Nigellaceae/Thalictraceae	Ranunculus	biternatus	Ranunculus biternatus	Patagonian Steppe	Herbaceous layer	Deschampietum antarticae
Tracheophyta	Magnoliopsida	Ranunculales	Ranunculaceae/Aconitaceae/Actaeaceae/Anemonaceae/Aquilegiaceae/Calthaceae/Cimifugaceae/Clematidaceae/Coptaceae/Delphiniaceae/Glaucidiaceae/Helleboraceae/Hydrastidaceae/Nigellaceae/Thalictraceae	Ranunculus	biternatus	Ranunculus biternatus	Patagonian Steppe	Herbaceous layer	Maytenus magellanica-Drimys winteri
Tracheophyta	Magnoliopsida	Ranunculales	Ranunculaceae/Aconitaceae/Actaeaceae/Anemonaceae/Aquilegiaceae/Calthaceae/Cimifugaceae/Clematidaceae/Coptaceae/Delphiniaceae/Glaucidiaceae/Helleboraceae/Hydrastidaceae/Nigellaceae/Thalictraceae	Ranunculus	biternatus	Ranunculus biternatus	Deciduous Magellanic Forest	Herbaceous layer	Nothofagetum pumilii
Tracheophyta	Magnoliopsida	Ranunculales	Ranunculaceae/Aconitaceae/Actaeaceae/Anemonaceae/Aquilegiaceae/Calthaceae/Cimifugaceae/Clematidaceae/Coptaceae/Delphiniaceae/Glaucidiaceae/Helleboraceae/Hydrastidaceae/Nigellaceae/Thalictraceae	Ranunculus	biternatus	Ranunculus biternatus	Deciduous Magellanic Forest	Herbaceous layer	Nothofagetum antarticae
Tracheophyta	Magnoliopsida	Ranunculales	Ranunculaceae/Aconitaceae/Actaeaceae/Anemonaceae/Aquilegiaceae/Calthaceae/Cimifugaceae/Clematidaceae/Coptaceae/Delphiniaceae/Glaucidiaceae/Helleboraceae/Hydrastidaceae/Nigellaceae/Thalictraceae	Ranunculus	biternatus	Ranunculus biternatus	Evergreen Magellanic Forest	Herbaceous layer	Nothofagus betuloides - N. pumilio
Tracheophyta	Magnoliopsida	Ranunculales	Ranunculaceae/Aconitaceae/Actaeaceae/Anemonaceae/Aquilegiaceae/Calthaceae/Cimifugaceae/Clematidaceae/Coptaceae/Delphiniaceae/Glaucidiaceae/Helleboraceae/Hydrastidaceae/Nigellaceae/Thalictraceae	Ranunculus	biternatus	Ranunculus biternatus	Evergreen Magellanic Forest	Herbaceous layer	Nothofagetum betuloidis
Tracheophyta	Magnoliopsida	Ranunculales	Ranunculaceae/Aconitaceae/Actaeaceae/Anemonaceae/Aquilegiaceae/Calthaceae/Cimifugaceae/Clematidaceae/Coptaceae/Delphiniaceae/Glaucidiaceae/Helleboraceae/Hydrastidaceae/Nigellaceae/Thalictraceae	Ranunculus	biternatus	Ranunculus biternatus	Evergreen Magellanic Forest	Herbaceous layer	Nothofagus betuloides - Drimys winteri
Tracheophyta	Magnoliopsida	Ranunculales	Ranunculaceae/Aconitaceae/Actaeaceae/Anemonaceae/Aquilegiaceae/Calthaceae/Cimifugaceae/Clematidaceae/Coptaceae/Delphiniaceae/Glaucidiaceae/Helleboraceae/Hydrastidaceae/Nigellaceae/Thalictraceae	Ranunculus	biternatus	Ranunculus biternatus	Evergreen Magellanic Forest	Herbaceous layer	Nothofagus betuloides - Drimys winteri - Raukaua laetevirens
Tracheophyta	Magnoliopsida	Ranunculales	Ranunculaceae/Aconitaceae/Actaeaceae/Anemonaceae/Aquilegiaceae/Calthaceae/Cimifugaceae/Clematidaceae/Coptaceae/Delphiniaceae/Glaucidiaceae/Helleboraceae/Hydrastidaceae/Nigellaceae/Thalictraceae	Ranunculus	chilensis	Ranunculus chilensis	Patagonian Steppe	Herbaceous layer	Hordeetum comosii
Tracheophyta	Magnoliopsida	Ranunculales	Ranunculaceae/Aconitaceae/Actaeaceae/Anemonaceae/Aquilegiaceae/Calthaceae/Cimifugaceae/Clematidaceae/Coptaceae/Delphiniaceae/Glaucidiaceae/Helleboraceae/Hydrastidaceae/Nigellaceae/Thalictraceae	Ranunculus	chilensis	Ranunculus chilensis	Patagonian Steppe	Herbaceous layer	Gunneretum magellanicae
Tracheophyta	Magnoliopsida	Ranunculales	Ranunculaceae/Aconitaceae/Actaeaceae/Anemonaceae/Aquilegiaceae/Calthaceae/Cimifugaceae/Clematidaceae/Coptaceae/Delphiniaceae/Glaucidiaceae/Helleboraceae/Hydrastidaceae/Nigellaceae/Thalictraceae	Ranunculus	chilensis	Ranunculus chilensis	Patagonian Steppe	Herbaceous layer	Caricetum canescentis
Tracheophyta	Magnoliopsida	Ranunculales	Ranunculaceae/Aconitaceae/Actaeaceae/Anemonaceae/Aquilegiaceae/Calthaceae/Cimifugaceae/Clematidaceae/Coptaceae/Delphiniaceae/Glaucidiaceae/Helleboraceae/Hydrastidaceae/Nigellaceae/Thalictraceae	Ranunculus	chilensis	Ranunculus chilensis	Patagonian Steppe	Herbaceous layer	Deschampietum antarticae
Tracheophyta	Magnoliopsida	Ranunculales	Ranunculaceae/Aconitaceae/Actaeaceae/Anemonaceae/Aquilegiaceae/Calthaceae/Cimifugaceae/Clematidaceae/Coptaceae/Delphiniaceae/Glaucidiaceae/Helleboraceae/Hydrastidaceae/Nigellaceae/Thalictraceae	Ranunculus	chilensis	Ranunculus chilensis	Patagonian Steppe	Herbaceous layer	Comunidades Arbustivas de Vegas y Praderas Higrofiticas
Tracheophyta	Magnoliopsida	Ranunculales	Ranunculaceae/Aconitaceae/Actaeaceae/Anemonaceae/Aquilegiaceae/Calthaceae/Cimifugaceae/Clematidaceae/Coptaceae/Delphiniaceae/Glaucidiaceae/Helleboraceae/Hydrastidaceae/Nigellaceae/Thalictraceae	Ranunculus	fueguianus	Ranunculus fueguianus	Patagonian Steppe	Herbaceous layer	Gunneretum magellanicae
Tracheophyta	Magnoliopsida	Ranunculales	Ranunculaceae/Aconitaceae/Actaeaceae/Anemonaceae/Aquilegiaceae/Calthaceae/Cimifugaceae/Clematidaceae/Coptaceae/Delphiniaceae/Glaucidiaceae/Helleboraceae/Hydrastidaceae/Nigellaceae/Thalictraceae	Ranunculus	fueguianus	Ranunculus fueguianus	Patagonian Steppe	Herbaceous layer	Hierochloetum redolentis
Tracheophyta	Magnoliopsida	Ranunculales	Ranunculaceae/Aconitaceae/Actaeaceae/Anemonaceae/Aquilegiaceae/Calthaceae/Cimifugaceae/Clematidaceae/Coptaceae/Delphiniaceae/Glaucidiaceae/Helleboraceae/Hydrastidaceae/Nigellaceae/Thalictraceae	Ranunculus	fueguianus	Ranunculus fueguianus	Patagonian Steppe	Herbaceous layer	Caricetum canescentis
Tracheophyta	Magnoliopsida	Ranunculales	Ranunculaceae/Aconitaceae/Actaeaceae/Anemonaceae/Aquilegiaceae/Calthaceae/Cimifugaceae/Clematidaceae/Coptaceae/Delphiniaceae/Glaucidiaceae/Helleboraceae/Hydrastidaceae/Nigellaceae/Thalictraceae	Ranunculus	fueguianus	Ranunculus fueguianus	Patagonian Steppe	Herbaceous layer	Deschampietum antarticae
Tracheophyta	Magnoliopsida	Ranunculales	Ranunculaceae/Aconitaceae/Actaeaceae/Anemonaceae/Aquilegiaceae/Calthaceae/Cimifugaceae/Clematidaceae/Coptaceae/Delphiniaceae/Glaucidiaceae/Helleboraceae/Hydrastidaceae/Nigellaceae/Thalictraceae	Ranunculus	hydrophylus	Ranunculus hydrophylus	Patagonian Steppe	Herbaceous layer	Gunneretum magellanicae
Tracheophyta	Magnoliopsida	Ranunculales	Ranunculaceae/Aconitaceae/Actaeaceae/Anemonaceae/Aquilegiaceae/Calthaceae/Cimifugaceae/Clematidaceae/Coptaceae/Delphiniaceae/Glaucidiaceae/Helleboraceae/Hydrastidaceae/Nigellaceae/Thalictraceae	Ranunculus	hydrophylus	Ranunculus hydrophylus	Patagonian Steppe	Herbaceous layer	Hierochloetum redolentis
Tracheophyta	Magnoliopsida	Ranunculales	Ranunculaceae/Aconitaceae/Actaeaceae/Anemonaceae/Aquilegiaceae/Calthaceae/Cimifugaceae/Clematidaceae/Coptaceae/Delphiniaceae/Glaucidiaceae/Helleboraceae/Hydrastidaceae/Nigellaceae/Thalictraceae	Ranunculus	hydrophylus	Ranunculus hydrophylus	Patagonian Steppe	Herbaceous layer	Caricetum canescentis
Tracheophyta	Magnoliopsida	Ranunculales	Ranunculaceae/Aconitaceae/Actaeaceae/Anemonaceae/Aquilegiaceae/Calthaceae/Cimifugaceae/Clematidaceae/Coptaceae/Delphiniaceae/Glaucidiaceae/Helleboraceae/Hydrastidaceae/Nigellaceae/Thalictraceae	Ranunculus	maclovianus	Ranunculus maclovianus	Patagonian Steppe	Herbaceous layer	Festucetum gracillimae
Tracheophyta	Magnoliopsida	Ranunculales	Ranunculaceae/Aconitaceae/Actaeaceae/Anemonaceae/Aquilegiaceae/Calthaceae/Cimifugaceae/Clematidaceae/Coptaceae/Delphiniaceae/Glaucidiaceae/Helleboraceae/Hydrastidaceae/Nigellaceae/Thalictraceae	Ranunculus	minutiflorus	Ranunculus minutiflorus	Evergreen Magellanic Forest	Herbaceous layer	Nothofagus betuloides - N. pumilio
Tracheophyta	Magnoliopsida	Ranunculales	Ranunculaceae/Aconitaceae/Actaeaceae/Anemonaceae/Aquilegiaceae/Calthaceae/Cimifugaceae/Clematidaceae/Coptaceae/Delphiniaceae/Glaucidiaceae/Helleboraceae/Hydrastidaceae/Nigellaceae/Thalictraceae	Ranunculus	minutiflorus	Ranunculus minutiflorus	Evergreen Magellanic Forest	Herbaceous layer	Nothofagetum betuloidis
Tracheophyta	Magnoliopsida	Ranunculales	Ranunculaceae/Aconitaceae/Actaeaceae/Anemonaceae/Aquilegiaceae/Calthaceae/Cimifugaceae/Clematidaceae/Coptaceae/Delphiniaceae/Glaucidiaceae/Helleboraceae/Hydrastidaceae/Nigellaceae/Thalictraceae	Ranunculus	peduncularis	Ranunculus peduncularis	Patagonian Steppe	Herbaceous layer	Festucetum gracillimae
Tracheophyta	Magnoliopsida	Ranunculales	Ranunculaceae/Aconitaceae/Actaeaceae/Anemonaceae/Aquilegiaceae/Calthaceae/Cimifugaceae/Clematidaceae/Coptaceae/Delphiniaceae/Glaucidiaceae/Helleboraceae/Hydrastidaceae/Nigellaceae/Thalictraceae	Ranunculus	peduncularis	Ranunculus peduncularis	Patagonian Steppe	Herbaceous layer	Hordeetum comosii
Tracheophyta	Magnoliopsida	Ranunculales	Ranunculaceae/Aconitaceae/Actaeaceae/Anemonaceae/Aquilegiaceae/Calthaceae/Cimifugaceae/Clematidaceae/Coptaceae/Delphiniaceae/Glaucidiaceae/Helleboraceae/Hydrastidaceae/Nigellaceae/Thalictraceae	Ranunculus	peduncularis	Ranunculus peduncularis	Patagonian Steppe	Herbaceous layer	Gunneretum magellanicae
Tracheophyta	Magnoliopsida	Ranunculales	Ranunculaceae/Aconitaceae/Actaeaceae/Anemonaceae/Aquilegiaceae/Calthaceae/Cimifugaceae/Clematidaceae/Coptaceae/Delphiniaceae/Glaucidiaceae/Helleboraceae/Hydrastidaceae/Nigellaceae/Thalictraceae	Ranunculus	peduncularis	Ranunculus peduncularis	Patagonian Steppe	Herbaceous layer	Caricetum canescentis
Tracheophyta	Magnoliopsida	Ranunculales	Ranunculaceae/Aconitaceae/Actaeaceae/Anemonaceae/Aquilegiaceae/Calthaceae/Cimifugaceae/Clematidaceae/Coptaceae/Delphiniaceae/Glaucidiaceae/Helleboraceae/Hydrastidaceae/Nigellaceae/Thalictraceae	Ranunculus	peduncularis	Ranunculus peduncularis	Patagonian Steppe	Herbaceous layer	Deschampietum antarticae
Tracheophyta	Magnoliopsida	Ranunculales	Ranunculaceae/Aconitaceae/Actaeaceae/Anemonaceae/Aquilegiaceae/Calthaceae/Cimifugaceae/Clematidaceae/Coptaceae/Delphiniaceae/Glaucidiaceae/Helleboraceae/Hydrastidaceae/Nigellaceae/Thalictraceae	Ranunculus	peduncularis	Ranunculus peduncularis	Patagonian Steppe	Herbaceous layer	Comunidades Arbustivas de Vegas y Praderas Higrofiticas
Tracheophyta	Magnoliopsida	Ranunculales	Ranunculaceae/Aconitaceae/Actaeaceae/Anemonaceae/Aquilegiaceae/Calthaceae/Cimifugaceae/Clematidaceae/Coptaceae/Delphiniaceae/Glaucidiaceae/Helleboraceae/Hydrastidaceae/Nigellaceae/Thalictraceae	Ranunculus	peduncularis	Ranunculus peduncularis	Deciduous Magellanic Forest	Herbaceous layer	Nothofagetum pumilii
Tracheophyta	Magnoliopsida	Ranunculales	Ranunculaceae/Aconitaceae/Actaeaceae/Anemonaceae/Aquilegiaceae/Calthaceae/Cimifugaceae/Clematidaceae/Coptaceae/Delphiniaceae/Glaucidiaceae/Helleboraceae/Hydrastidaceae/Nigellaceae/Thalictraceae	Ranunculus	peduncularis	Ranunculus peduncularis	Deciduous Magellanic Forest	Herbaceous layer	Nothofagetum antarticae
Tracheophyta	Magnoliopsida	Ranunculales	Ranunculaceae/Aconitaceae/Actaeaceae/Anemonaceae/Aquilegiaceae/Calthaceae/Cimifugaceae/Clematidaceae/Coptaceae/Delphiniaceae/Glaucidiaceae/Helleboraceae/Hydrastidaceae/Nigellaceae/Thalictraceae	Ranunculus	pseudotrullifolius	Ranunculus pseudotrullifolius	Patagonian Steppe	Herbaceous layer	Gunneretum magellanicae
Tracheophyta	Magnoliopsida	Ranunculales	Ranunculaceae/Aconitaceae/Actaeaceae/Anemonaceae/Aquilegiaceae/Calthaceae/Cimifugaceae/Clematidaceae/Coptaceae/Delphiniaceae/Glaucidiaceae/Helleboraceae/Hydrastidaceae/Nigellaceae/Thalictraceae	Ranunculus	pseudotrullifolius	Ranunculus pseudotrullifolius	Patagonian Steppe	Herbaceous layer	Hierochloetum redolentis
Tracheophyta	Magnoliopsida	Ranunculales	Ranunculaceae/Aconitaceae/Actaeaceae/Anemonaceae/Aquilegiaceae/Calthaceae/Cimifugaceae/Clematidaceae/Coptaceae/Delphiniaceae/Glaucidiaceae/Helleboraceae/Hydrastidaceae/Nigellaceae/Thalictraceae	Ranunculus	uniflorus	Ranunculus uniflorus	Patagonian Steppe	Herbaceous layer	Hordeetum comosii
Tracheophyta	Magnoliopsida	Ranunculales	Ranunculaceae/Aconitaceae/Actaeaceae/Anemonaceae/Aquilegiaceae/Calthaceae/Cimifugaceae/Clematidaceae/Coptaceae/Delphiniaceae/Glaucidiaceae/Helleboraceae/Hydrastidaceae/Nigellaceae/Thalictraceae	Ranunculus	uniflorus	Ranunculus uniflorus	Patagonian Steppe	Herbaceous layer	Gunneretum magellanicae
Tracheophyta	Magnoliopsida	Ranunculales	Ranunculaceae/Aconitaceae/Actaeaceae/Anemonaceae/Aquilegiaceae/Calthaceae/Cimifugaceae/Clematidaceae/Coptaceae/Delphiniaceae/Glaucidiaceae/Helleboraceae/Hydrastidaceae/Nigellaceae/Thalictraceae	Ranunculus	uniflorus	Ranunculus uniflorus	Patagonian Steppe	Herbaceous layer	Caricetum canescentis
Tracheophyta	Magnoliopsida	Ranunculales	Ranunculaceae/Aconitaceae/Actaeaceae/Anemonaceae/Aquilegiaceae/Calthaceae/Cimifugaceae/Clematidaceae/Coptaceae/Delphiniaceae/Glaucidiaceae/Helleboraceae/Hydrastidaceae/Nigellaceae/Thalictraceae	Ranunculus	uniflorus	Ranunculus uniflorus	Patagonian Steppe	Herbaceous layer	Deschampietum antarticae
Tracheophyta	Magnoliopsida	Ranunculales	Ranunculaceae/Aconitaceae/Actaeaceae/Anemonaceae/Aquilegiaceae/Calthaceae/Cimifugaceae/Clematidaceae/Coptaceae/Delphiniaceae/Glaucidiaceae/Helleboraceae/Hydrastidaceae/Nigellaceae/Thalictraceae	Ranunculus	uniflorus	Ranunculus uniflorus	Patagonian Steppe	Herbaceous layer	Comunidades Arbustivas de Vegas y Praderas Higrofiticas
Tracheophyta	Magnoliopsida	Rosales	Rhamnaceae/Frangulaceae/Phyliaceae/Ziziohaceae	Discaria	serratifolia	Discaria serratifolia	Patagonian Steppe	Shrub layer	Festucetum gracillimae
Tracheophyta	Magnoliopsida	Rosales	Rhamnaceae/Frangulaceae/Phyliaceae/Ziziohaceae	Discaria	serratifolia	Discaria serratifolia	Patagonian Steppe	Herbaceous layer	Festuca gracillima-Stipetum
Tracheophyta	Magnoliopsida	Rosales	Rosaceae/Agrimoniaceae/Alchemillaceae/Cercocarpaceae/Coleogynaceae/Dryadaceae/Fragariaceae/Lindleyaceae/Malaceae/Neiliaceae/Potentillaceae/Prunaceae/Rhodotypaceae/Sanuisorbaseae/Spiraeaceae/Ulmariaceae	Acaena	lucida	Acaena lucida	Patagonian Steppe	Herbaceous layer	Festucetum gracillimae
Tracheophyta	Magnoliopsida	Rosales	Rosaceae/Agrimoniaceae/Alchemillaceae/Cercocarpaceae/Coleogynaceae/Dryadaceae/Fragariaceae/Lindleyaceae/Malaceae/Neiliaceae/Potentillaceae/Prunaceae/Rhodotypaceae/Sanuisorbaseae/Spiraeaceae/Ulmariaceae	Acaena	lucida	Acaena lucida	Patagonian Steppe	Herbaceous layer	Festuca gracillima-Stipetum
Tracheophyta	Magnoliopsida	Rosales	Rosaceae/Agrimoniaceae/Alchemillaceae/Cercocarpaceae/Coleogynaceae/Dryadaceae/Fragariaceae/Lindleyaceae/Malaceae/Neiliaceae/Potentillaceae/Prunaceae/Rhodotypaceae/Sanuisorbaseae/Spiraeaceae/Ulmariaceae	Acaena	lucida	Acaena lucida	Patagonian Steppe	Herbaceous layer	Empetretum rubrii
Tracheophyta	Magnoliopsida	Rosales	Rosaceae/Agrimoniaceae/Alchemillaceae/Cercocarpaceae/Coleogynaceae/Dryadaceae/Fragariaceae/Lindleyaceae/Malaceae/Neiliaceae/Potentillaceae/Prunaceae/Rhodotypaceae/Sanuisorbaseae/Spiraeaceae/Ulmariaceae	Acaena	lucida	Acaena lucida	Patagonian Steppe	Herbaceous layer	Lepidophylletum cupressiforme
Tracheophyta	Magnoliopsida	Rosales	Rosaceae/Agrimoniaceae/Alchemillaceae/Cercocarpaceae/Coleogynaceae/Dryadaceae/Fragariaceae/Lindleyaceae/Malaceae/Neiliaceae/Potentillaceae/Prunaceae/Rhodotypaceae/Sanuisorbaseae/Spiraeaceae/Ulmariaceae	Acaena	lucida	Acaena lucida	Patagonian Steppe	Herbaceous layer	Comunidades psammofitas litorales xeromorficas
Tracheophyta	Magnoliopsida	Rosales	Rosaceae/Agrimoniaceae/Alchemillaceae/Cercocarpaceae/Coleogynaceae/Dryadaceae/Fragariaceae/Lindleyaceae/Malaceae/Neiliaceae/Potentillaceae/Prunaceae/Rhodotypaceae/Sanuisorbaseae/Spiraeaceae/Ulmariaceae	Acaena	magellanica	Acaena magellanica	Patagonian Steppe	Herbaceous layer	Festucetum gracillimae
Tracheophyta	Magnoliopsida	Rosales	Rosaceae/Agrimoniaceae/Alchemillaceae/Cercocarpaceae/Coleogynaceae/Dryadaceae/Fragariaceae/Lindleyaceae/Malaceae/Neiliaceae/Potentillaceae/Prunaceae/Rhodotypaceae/Sanuisorbaseae/Spiraeaceae/Ulmariaceae	Acaena	magellanica	Acaena magellanica	Patagonian Steppe	Herbaceous layer	Festuca gracillima-Stipetum
Tracheophyta	Magnoliopsida	Rosales	Rosaceae/Agrimoniaceae/Alchemillaceae/Cercocarpaceae/Coleogynaceae/Dryadaceae/Fragariaceae/Lindleyaceae/Malaceae/Neiliaceae/Potentillaceae/Prunaceae/Rhodotypaceae/Sanuisorbaseae/Spiraeaceae/Ulmariaceae	Acaena	magellanica	Acaena magellanica	Patagonian Steppe	Herbaceous layer	Festuca gracillima-Chiliotrichium diffusum
Tracheophyta	Magnoliopsida	Rosales	Rosaceae/Agrimoniaceae/Alchemillaceae/Cercocarpaceae/Coleogynaceae/Dryadaceae/Fragariaceae/Lindleyaceae/Malaceae/Neiliaceae/Potentillaceae/Prunaceae/Rhodotypaceae/Sanuisorbaseae/Spiraeaceae/Ulmariaceae	Acaena	magellanica	Acaena magellanica	Patagonian Steppe	Herbaceous layer	Chiliotrichietum difusii
Tracheophyta	Magnoliopsida	Rosales	Rosaceae/Agrimoniaceae/Alchemillaceae/Cercocarpaceae/Coleogynaceae/Dryadaceae/Fragariaceae/Lindleyaceae/Malaceae/Neiliaceae/Potentillaceae/Prunaceae/Rhodotypaceae/Sanuisorbaseae/Spiraeaceae/Ulmariaceae	Acaena	magellanica	Acaena magellanica	Patagonian Steppe	Herbaceous layer	Empetretum rubrii
Tracheophyta	Magnoliopsida	Rosales	Rosaceae/Agrimoniaceae/Alchemillaceae/Cercocarpaceae/Coleogynaceae/Dryadaceae/Fragariaceae/Lindleyaceae/Malaceae/Neiliaceae/Potentillaceae/Prunaceae/Rhodotypaceae/Sanuisorbaseae/Spiraeaceae/Ulmariaceae	Acaena	magellanica	Acaena magellanica	Patagonian Steppe	Herbaceous layer	Lepidophylletum cupressiforme
Tracheophyta	Magnoliopsida	Rosales	Rosaceae/Agrimoniaceae/Alchemillaceae/Cercocarpaceae/Coleogynaceae/Dryadaceae/Fragariaceae/Lindleyaceae/Malaceae/Neiliaceae/Potentillaceae/Prunaceae/Rhodotypaceae/Sanuisorbaseae/Spiraeaceae/Ulmariaceae	Acaena	magellanica	Acaena magellanica	Patagonian Steppe	Herbaceous layer	Comunidades psammofitas litorales xeromorficas
Tracheophyta	Magnoliopsida	Rosales	Rosaceae/Agrimoniaceae/Alchemillaceae/Cercocarpaceae/Coleogynaceae/Dryadaceae/Fragariaceae/Lindleyaceae/Malaceae/Neiliaceae/Potentillaceae/Prunaceae/Rhodotypaceae/Sanuisorbaseae/Spiraeaceae/Ulmariaceae	Acaena	magellanica	Acaena magellanica	Patagonian Steppe	Herbaceous layer	Hordeetum comosii
Tracheophyta	Magnoliopsida	Rosales	Rosaceae/Agrimoniaceae/Alchemillaceae/Cercocarpaceae/Coleogynaceae/Dryadaceae/Fragariaceae/Lindleyaceae/Malaceae/Neiliaceae/Potentillaceae/Prunaceae/Rhodotypaceae/Sanuisorbaseae/Spiraeaceae/Ulmariaceae	Acaena	magellanica	Acaena magellanica	Patagonian Steppe	Herbaceous layer	Gunneretum magellanicae
Tracheophyta	Magnoliopsida	Rosales	Rosaceae/Agrimoniaceae/Alchemillaceae/Cercocarpaceae/Coleogynaceae/Dryadaceae/Fragariaceae/Lindleyaceae/Malaceae/Neiliaceae/Potentillaceae/Prunaceae/Rhodotypaceae/Sanuisorbaseae/Spiraeaceae/Ulmariaceae	Acaena	magellanica	Acaena magellanica	Patagonian Steppe	Herbaceous layer	Deschampietum antarticae
Tracheophyta	Magnoliopsida	Rosales	Rosaceae/Agrimoniaceae/Alchemillaceae/Cercocarpaceae/Coleogynaceae/Dryadaceae/Fragariaceae/Lindleyaceae/Malaceae/Neiliaceae/Potentillaceae/Prunaceae/Rhodotypaceae/Sanuisorbaseae/Spiraeaceae/Ulmariaceae	Acaena	magellanica	Acaena magellanica	Patagonian Steppe	Herbaceous layer	Comunidades Arbustivas de Vegas y Praderas Higrofiticas
Tracheophyta	Magnoliopsida	Rosales	Rosaceae/Agrimoniaceae/Alchemillaceae/Cercocarpaceae/Coleogynaceae/Dryadaceae/Fragariaceae/Lindleyaceae/Malaceae/Neiliaceae/Potentillaceae/Prunaceae/Rhodotypaceae/Sanuisorbaseae/Spiraeaceae/Ulmariaceae	Acaena	magellanica	Acaena magellanica	Patagonian Steppe	Herbaceous layer	Maytenus magellanica-Drimys winteri
Tracheophyta	Magnoliopsida	Rosales	Rosaceae/Agrimoniaceae/Alchemillaceae/Cercocarpaceae/Coleogynaceae/Dryadaceae/Fragariaceae/Lindleyaceae/Malaceae/Neiliaceae/Potentillaceae/Prunaceae/Rhodotypaceae/Sanuisorbaseae/Spiraeaceae/Ulmariaceae	Acaena	magellanica	Acaena magellanica	Deciduous Magellanic Forest	Herbaceous layer	Nothofagetum pumilii
Tracheophyta	Magnoliopsida	Rosales	Rosaceae/Agrimoniaceae/Alchemillaceae/Cercocarpaceae/Coleogynaceae/Dryadaceae/Fragariaceae/Lindleyaceae/Malaceae/Neiliaceae/Potentillaceae/Prunaceae/Rhodotypaceae/Sanuisorbaseae/Spiraeaceae/Ulmariaceae	Acaena	magellanica	Acaena magellanica	Deciduous Magellanic Forest	Herbaceous layer	Nothofagetum antarticae
Tracheophyta	Magnoliopsida	Rosales	Rosaceae/Agrimoniaceae/Alchemillaceae/Cercocarpaceae/Coleogynaceae/Dryadaceae/Fragariaceae/Lindleyaceae/Malaceae/Neiliaceae/Potentillaceae/Prunaceae/Rhodotypaceae/Sanuisorbaseae/Spiraeaceae/Ulmariaceae	Acaena	magellanica	Acaena magellanica	Evergreen Magellanic Forest	Herbaceous layer	Nothofagus betuloides - N. pumilio
Tracheophyta	Magnoliopsida	Rosales	Rosaceae/Agrimoniaceae/Alchemillaceae/Cercocarpaceae/Coleogynaceae/Dryadaceae/Fragariaceae/Lindleyaceae/Malaceae/Neiliaceae/Potentillaceae/Prunaceae/Rhodotypaceae/Sanuisorbaseae/Spiraeaceae/Ulmariaceae	Acaena	magellanica	Acaena magellanica	Evergreen Magellanic Forest	Herbaceous layer	Nothofagetum betuloidis
Tracheophyta	Magnoliopsida	Rosales	Rosaceae/Agrimoniaceae/Alchemillaceae/Cercocarpaceae/Coleogynaceae/Dryadaceae/Fragariaceae/Lindleyaceae/Malaceae/Neiliaceae/Potentillaceae/Prunaceae/Rhodotypaceae/Sanuisorbaseae/Spiraeaceae/Ulmariaceae	Acaena	magellanica	Acaena magellanica	Evergreen Magellanic Forest	Herbaceous layer	Nothofagus betuloides - Drimys winteri
Tracheophyta	Magnoliopsida	Rosales	Rosaceae/Agrimoniaceae/Alchemillaceae/Cercocarpaceae/Coleogynaceae/Dryadaceae/Fragariaceae/Lindleyaceae/Malaceae/Neiliaceae/Potentillaceae/Prunaceae/Rhodotypaceae/Sanuisorbaseae/Spiraeaceae/Ulmariaceae	Acaena	magellanica	Acaena magellanica	Evergreen Magellanic Forest	Herbaceous layer	Nothofagus betuloides - Drimys winteri - Raukaua laetevirens
Tracheophyta	Magnoliopsida	Rosales	Rosaceae/Agrimoniaceae/Alchemillaceae/Cercocarpaceae/Coleogynaceae/Dryadaceae/Fragariaceae/Lindleyaceae/Malaceae/Neiliaceae/Potentillaceae/Prunaceae/Rhodotypaceae/Sanuisorbaseae/Spiraeaceae/Ulmariaceae	Acaena	microcephala	Acaena microcephala	Patagonian Steppe	Herbaceous layer	Festucetum gracillimae
Tracheophyta	Magnoliopsida	Rosales	Rosaceae/Agrimoniaceae/Alchemillaceae/Cercocarpaceae/Coleogynaceae/Dryadaceae/Fragariaceae/Lindleyaceae/Malaceae/Neiliaceae/Potentillaceae/Prunaceae/Rhodotypaceae/Sanuisorbaseae/Spiraeaceae/Ulmariaceae	Acaena	microcephala	Acaena microcephala	Patagonian Steppe	Herbaceous layer	Lepidophylletum cupressiforme
Tracheophyta	Magnoliopsida	Rosales	Rosaceae/Agrimoniaceae/Alchemillaceae/Cercocarpaceae/Coleogynaceae/Dryadaceae/Fragariaceae/Lindleyaceae/Malaceae/Neiliaceae/Potentillaceae/Prunaceae/Rhodotypaceae/Sanuisorbaseae/Spiraeaceae/Ulmariaceae	Acaena	microcephala	Acaena microcephala	Patagonian Steppe	Herbaceous layer	Comunidades psammofitas litorales xeromorficas
Tracheophyta	Magnoliopsida	Rosales	Rosaceae/Agrimoniaceae/Alchemillaceae/Cercocarpaceae/Coleogynaceae/Dryadaceae/Fragariaceae/Lindleyaceae/Malaceae/Neiliaceae/Potentillaceae/Prunaceae/Rhodotypaceae/Sanuisorbaseae/Spiraeaceae/Ulmariaceae	Acaena	multifida	Acaena multifida	Patagonian Steppe	Herbaceous layer	Festuca gracillima-Chiliotrichium diffusum
Tracheophyta	Magnoliopsida	Rosales	Rosaceae/Agrimoniaceae/Alchemillaceae/Cercocarpaceae/Coleogynaceae/Dryadaceae/Fragariaceae/Lindleyaceae/Malaceae/Neiliaceae/Potentillaceae/Prunaceae/Rhodotypaceae/Sanuisorbaseae/Spiraeaceae/Ulmariaceae	Acaena	multifida	Acaena multifida	Patagonian Steppe	Herbaceous layer	Chiliotrichietum difusii
Tracheophyta	Magnoliopsida	Rosales	Rosaceae/Agrimoniaceae/Alchemillaceae/Cercocarpaceae/Coleogynaceae/Dryadaceae/Fragariaceae/Lindleyaceae/Malaceae/Neiliaceae/Potentillaceae/Prunaceae/Rhodotypaceae/Sanuisorbaseae/Spiraeaceae/Ulmariaceae	Acaena	ovalifolia	Acaena ovalifolia	Patagonian Steppe	Herbaceous layer	Festuca gracillima-Chiliotrichium diffusum
Tracheophyta	Magnoliopsida	Rosales	Rosaceae/Agrimoniaceae/Alchemillaceae/Cercocarpaceae/Coleogynaceae/Dryadaceae/Fragariaceae/Lindleyaceae/Malaceae/Neiliaceae/Potentillaceae/Prunaceae/Rhodotypaceae/Sanuisorbaseae/Spiraeaceae/Ulmariaceae	Acaena	ovalifolia	Acaena ovalifolia	Patagonian Steppe	Herbaceous layer	Chiliotrichietum difusii
Tracheophyta	Magnoliopsida	Rosales	Rosaceae/Agrimoniaceae/Alchemillaceae/Cercocarpaceae/Coleogynaceae/Dryadaceae/Fragariaceae/Lindleyaceae/Malaceae/Neiliaceae/Potentillaceae/Prunaceae/Rhodotypaceae/Sanuisorbaseae/Spiraeaceae/Ulmariaceae	Acaena	ovalifolia	Acaena ovalifolia	Patagonian Steppe	Herbaceous layer	Empetretum rubrii
Tracheophyta	Magnoliopsida	Rosales	Rosaceae/Agrimoniaceae/Alchemillaceae/Cercocarpaceae/Coleogynaceae/Dryadaceae/Fragariaceae/Lindleyaceae/Malaceae/Neiliaceae/Potentillaceae/Prunaceae/Rhodotypaceae/Sanuisorbaseae/Spiraeaceae/Ulmariaceae	Acaena	ovalifolia	Acaena ovalifolia	Patagonian Steppe	Herbaceous layer	Maytenus magellanica-Drimys winteri
Tracheophyta	Magnoliopsida	Rosales	Rosaceae/Agrimoniaceae/Alchemillaceae/Cercocarpaceae/Coleogynaceae/Dryadaceae/Fragariaceae/Lindleyaceae/Malaceae/Neiliaceae/Potentillaceae/Prunaceae/Rhodotypaceae/Sanuisorbaseae/Spiraeaceae/Ulmariaceae	Acaena	ovalifolia	Acaena ovalifolia	Deciduous Magellanic Forest	Herbaceous layer	Nothofagetum pumilii
Tracheophyta	Magnoliopsida	Rosales	Rosaceae/Agrimoniaceae/Alchemillaceae/Cercocarpaceae/Coleogynaceae/Dryadaceae/Fragariaceae/Lindleyaceae/Malaceae/Neiliaceae/Potentillaceae/Prunaceae/Rhodotypaceae/Sanuisorbaseae/Spiraeaceae/Ulmariaceae	Acaena	ovalifolia	Acaena ovalifolia	Deciduous Magellanic Forest	Herbaceous layer	Nothofagetum antarticae
Tracheophyta	Magnoliopsida	Rosales	Rosaceae/Agrimoniaceae/Alchemillaceae/Cercocarpaceae/Coleogynaceae/Dryadaceae/Fragariaceae/Lindleyaceae/Malaceae/Neiliaceae/Potentillaceae/Prunaceae/Rhodotypaceae/Sanuisorbaseae/Spiraeaceae/Ulmariaceae	Acaena	ovalifolia	Acaena ovalifolia	Evergreen Magellanic Forest	Herbaceous layer	Nothofagus betuloides - N. pumilio
Tracheophyta	Magnoliopsida	Rosales	Rosaceae/Agrimoniaceae/Alchemillaceae/Cercocarpaceae/Coleogynaceae/Dryadaceae/Fragariaceae/Lindleyaceae/Malaceae/Neiliaceae/Potentillaceae/Prunaceae/Rhodotypaceae/Sanuisorbaseae/Spiraeaceae/Ulmariaceae	Acaena	ovalifolia	Acaena ovalifolia	Evergreen Magellanic Forest	Herbaceous layer	Nothofagetum betuloidis
Tracheophyta	Magnoliopsida	Rosales	Rosaceae/Agrimoniaceae/Alchemillaceae/Cercocarpaceae/Coleogynaceae/Dryadaceae/Fragariaceae/Lindleyaceae/Malaceae/Neiliaceae/Potentillaceae/Prunaceae/Rhodotypaceae/Sanuisorbaseae/Spiraeaceae/Ulmariaceae	Acaena	ovalifolia	Acaena ovalifolia	Evergreen Magellanic Forest	Herbaceous layer	Nothofagus betuloides - Drimys winteri
Tracheophyta	Magnoliopsida	Rosales	Rosaceae/Agrimoniaceae/Alchemillaceae/Cercocarpaceae/Coleogynaceae/Dryadaceae/Fragariaceae/Lindleyaceae/Malaceae/Neiliaceae/Potentillaceae/Prunaceae/Rhodotypaceae/Sanuisorbaseae/Spiraeaceae/Ulmariaceae	Acaena	pinnatifida	Acaena pinnatifida	Patagonian Steppe	Herbaceous layer	Festucetum gracillimae
Tracheophyta	Magnoliopsida	Rosales	Rosaceae/Agrimoniaceae/Alchemillaceae/Cercocarpaceae/Coleogynaceae/Dryadaceae/Fragariaceae/Lindleyaceae/Malaceae/Neiliaceae/Potentillaceae/Prunaceae/Rhodotypaceae/Sanuisorbaseae/Spiraeaceae/Ulmariaceae	Acaena	pinnatifida	Acaena pinnatifida	Patagonian Steppe	Herbaceous layer	Festuca gracillima-Stipetum
Tracheophyta	Magnoliopsida	Rosales	Rosaceae/Agrimoniaceae/Alchemillaceae/Cercocarpaceae/Coleogynaceae/Dryadaceae/Fragariaceae/Lindleyaceae/Malaceae/Neiliaceae/Potentillaceae/Prunaceae/Rhodotypaceae/Sanuisorbaseae/Spiraeaceae/Ulmariaceae	Acaena	pinnatifida	Acaena pinnatifida	Patagonian Steppe	Herbaceous layer	Festuca gracillima-Chiliotrichium diffusum
Tracheophyta	Magnoliopsida	Rosales	Rosaceae/Agrimoniaceae/Alchemillaceae/Cercocarpaceae/Coleogynaceae/Dryadaceae/Fragariaceae/Lindleyaceae/Malaceae/Neiliaceae/Potentillaceae/Prunaceae/Rhodotypaceae/Sanuisorbaseae/Spiraeaceae/Ulmariaceae	Acaena	pinnatifida	Acaena pinnatifida	Patagonian Steppe	Herbaceous layer	Chiliotrichietum difusii
Tracheophyta	Magnoliopsida	Rosales	Rosaceae/Agrimoniaceae/Alchemillaceae/Cercocarpaceae/Coleogynaceae/Dryadaceae/Fragariaceae/Lindleyaceae/Malaceae/Neiliaceae/Potentillaceae/Prunaceae/Rhodotypaceae/Sanuisorbaseae/Spiraeaceae/Ulmariaceae	Acaena	pinnatifida	Acaena pinnatifida	Patagonian Steppe	Herbaceous layer	Empetretum rubrii
Tracheophyta	Magnoliopsida	Rosales	Rosaceae/Agrimoniaceae/Alchemillaceae/Cercocarpaceae/Coleogynaceae/Dryadaceae/Fragariaceae/Lindleyaceae/Malaceae/Neiliaceae/Potentillaceae/Prunaceae/Rhodotypaceae/Sanuisorbaseae/Spiraeaceae/Ulmariaceae	Acaena	pinnatifida	Acaena pinnatifida	Patagonian Steppe	Herbaceous layer	Lepidophylletum cupressiforme
Tracheophyta	Magnoliopsida	Rosales	Rosaceae/Agrimoniaceae/Alchemillaceae/Cercocarpaceae/Coleogynaceae/Dryadaceae/Fragariaceae/Lindleyaceae/Malaceae/Neiliaceae/Potentillaceae/Prunaceae/Rhodotypaceae/Sanuisorbaseae/Spiraeaceae/Ulmariaceae	Acaena	pinnatifida	Acaena pinnatifida	Patagonian Steppe	Herbaceous layer	Comunidades psammofitas litorales xeromorficas
Tracheophyta	Magnoliopsida	Rosales	Rosaceae/Agrimoniaceae/Alchemillaceae/Cercocarpaceae/Coleogynaceae/Dryadaceae/Fragariaceae/Lindleyaceae/Malaceae/Neiliaceae/Potentillaceae/Prunaceae/Rhodotypaceae/Sanuisorbaseae/Spiraeaceae/Ulmariaceae	Acaena	pinnatifida	Acaena pinnatifida	Deciduous Magellanic Forest	Herbaceous layer	Nothofagetum pumilii
Tracheophyta	Magnoliopsida	Rosales	Rosaceae/Agrimoniaceae/Alchemillaceae/Cercocarpaceae/Coleogynaceae/Dryadaceae/Fragariaceae/Lindleyaceae/Malaceae/Neiliaceae/Potentillaceae/Prunaceae/Rhodotypaceae/Sanuisorbaseae/Spiraeaceae/Ulmariaceae	Acaena	pinnatifida	Acaena pinnatifida	Deciduous Magellanic Forest	Herbaceous layer	Nothofagetum antarticae
Tracheophyta	Magnoliopsida	Rosales	Rosaceae/Agrimoniaceae/Alchemillaceae/Cercocarpaceae/Coleogynaceae/Dryadaceae/Fragariaceae/Lindleyaceae/Malaceae/Neiliaceae/Potentillaceae/Prunaceae/Rhodotypaceae/Sanuisorbaseae/Spiraeaceae/Ulmariaceae	Acaena	platyacantha	Acaena platyacantha	Patagonian Steppe	Herbaceous layer	Festucetum gracillimae
Tracheophyta	Magnoliopsida	Rosales	Rosaceae/Agrimoniaceae/Alchemillaceae/Cercocarpaceae/Coleogynaceae/Dryadaceae/Fragariaceae/Lindleyaceae/Malaceae/Neiliaceae/Potentillaceae/Prunaceae/Rhodotypaceae/Sanuisorbaseae/Spiraeaceae/Ulmariaceae	Acaena	platyacantha	Acaena platyacantha	Patagonian Steppe	Herbaceous layer	Festuca gracillima-Stipetum
Tracheophyta	Magnoliopsida	Rosales	Rosaceae/Agrimoniaceae/Alchemillaceae/Cercocarpaceae/Coleogynaceae/Dryadaceae/Fragariaceae/Lindleyaceae/Malaceae/Neiliaceae/Potentillaceae/Prunaceae/Rhodotypaceae/Sanuisorbaseae/Spiraeaceae/Ulmariaceae	Acaena	platyacantha	Acaena platyacantha	Patagonian Steppe	Herbaceous layer	Lepidophylletum cupressiforme
Tracheophyta	Magnoliopsida	Rosales	Rosaceae/Agrimoniaceae/Alchemillaceae/Cercocarpaceae/Coleogynaceae/Dryadaceae/Fragariaceae/Lindleyaceae/Malaceae/Neiliaceae/Potentillaceae/Prunaceae/Rhodotypaceae/Sanuisorbaseae/Spiraeaceae/Ulmariaceae	Acaena	platyacantha	Acaena platyacantha	Patagonian Steppe	Herbaceous layer	Comunidades psammofitas litorales xeromorficas
Tracheophyta	Magnoliopsida	Rosales	Rosaceae/Agrimoniaceae/Alchemillaceae/Cercocarpaceae/Coleogynaceae/Dryadaceae/Fragariaceae/Lindleyaceae/Malaceae/Neiliaceae/Potentillaceae/Prunaceae/Rhodotypaceae/Sanuisorbaseae/Spiraeaceae/Ulmariaceae	Acaena	poeppigiana	Acaena poeppigiana	Patagonian Steppe	Herbaceous layer	Festucetum gracillimae
Tracheophyta	Magnoliopsida	Rosales	Rosaceae/Agrimoniaceae/Alchemillaceae/Cercocarpaceae/Coleogynaceae/Dryadaceae/Fragariaceae/Lindleyaceae/Malaceae/Neiliaceae/Potentillaceae/Prunaceae/Rhodotypaceae/Sanuisorbaseae/Spiraeaceae/Ulmariaceae	Acaena	poeppigiana	Acaena poeppigiana	Patagonian Steppe	Herbaceous layer	Festuca gracillima-Stipetum
Tracheophyta	Magnoliopsida	Rosales	Rosaceae/Agrimoniaceae/Alchemillaceae/Cercocarpaceae/Coleogynaceae/Dryadaceae/Fragariaceae/Lindleyaceae/Malaceae/Neiliaceae/Potentillaceae/Prunaceae/Rhodotypaceae/Sanuisorbaseae/Spiraeaceae/Ulmariaceae	Acaena	pumila	Acaena pumila	Deciduous Magellanic Forest	Herbaceous layer	Nothofagetum antarticae
Tracheophyta	Magnoliopsida	Rosales	Rosaceae/Agrimoniaceae/Alchemillaceae/Cercocarpaceae/Coleogynaceae/Dryadaceae/Fragariaceae/Lindleyaceae/Malaceae/Neiliaceae/Potentillaceae/Prunaceae/Rhodotypaceae/Sanuisorbaseae/Spiraeaceae/Ulmariaceae	Acaena	pumila	Acaena pumila	Evergreen Magellanic Forest	Herbaceous layer	Nothofagetum betuloidis
Tracheophyta	Magnoliopsida	Rosales	Rosaceae/Agrimoniaceae/Alchemillaceae/Cercocarpaceae/Coleogynaceae/Dryadaceae/Fragariaceae/Lindleyaceae/Malaceae/Neiliaceae/Potentillaceae/Prunaceae/Rhodotypaceae/Sanuisorbaseae/Spiraeaceae/Ulmariaceae	Acaena	pumila	Acaena pumila	Evergreen Magellanic Forest	Herbaceous layer	Nothofagus betuloides - Drimys winteri
Tracheophyta	Magnoliopsida	Rosales	Rosaceae/Agrimoniaceae/Alchemillaceae/Cercocarpaceae/Coleogynaceae/Dryadaceae/Fragariaceae/Lindleyaceae/Malaceae/Neiliaceae/Potentillaceae/Prunaceae/Rhodotypaceae/Sanuisorbaseae/Spiraeaceae/Ulmariaceae	Acaena	pumila	Acaena pumila	Evergreen Magellanic Forest	Herbaceous layer	Nothofagus betuloides - Drimys winteri - Raukaua laetevirens
Tracheophyta	Magnoliopsida	Rosales	Rosaceae/Agrimoniaceae/Alchemillaceae/Cercocarpaceae/Coleogynaceae/Dryadaceae/Fragariaceae/Lindleyaceae/Malaceae/Neiliaceae/Potentillaceae/Prunaceae/Rhodotypaceae/Sanuisorbaseae/Spiraeaceae/Ulmariaceae	Acaena	pumila	Acaena pumila	Magellanic Tundra	Herbaceous layer	Sphagnetum magellanicii
Tracheophyta	Magnoliopsida	Rosales	Rosaceae/Agrimoniaceae/Alchemillaceae/Cercocarpaceae/Coleogynaceae/Dryadaceae/Fragariaceae/Lindleyaceae/Malaceae/Neiliaceae/Potentillaceae/Prunaceae/Rhodotypaceae/Sanuisorbaseae/Spiraeaceae/Ulmariaceae	Acaena	pumila	Acaena pumila	Magellanic Tundra	Herbaceous layer	Turbal elevado de Hepaticas
Tracheophyta	Magnoliopsida	Rosales	Rosaceae/Agrimoniaceae/Alchemillaceae/Cercocarpaceae/Coleogynaceae/Dryadaceae/Fragariaceae/Lindleyaceae/Malaceae/Neiliaceae/Potentillaceae/Prunaceae/Rhodotypaceae/Sanuisorbaseae/Spiraeaceae/Ulmariaceae	Acaena	pumila	Acaena pumila	Magellanic Tundra	Herbaceous layer	Donatietum fascicularis
Tracheophyta	Magnoliopsida	Rosales	Rosaceae/Agrimoniaceae/Alchemillaceae/Cercocarpaceae/Coleogynaceae/Dryadaceae/Fragariaceae/Lindleyaceae/Malaceae/Neiliaceae/Potentillaceae/Prunaceae/Rhodotypaceae/Sanuisorbaseae/Spiraeaceae/Ulmariaceae	Acaena	pumila	Acaena pumila	Magellanic Tundra	Herbaceous layer	Tundra de Briofita y Arbustos Enanos
Tracheophyta	Magnoliopsida	Rosales	Rosaceae/Agrimoniaceae/Alchemillaceae/Cercocarpaceae/Coleogynaceae/Dryadaceae/Fragariaceae/Lindleyaceae/Malaceae/Neiliaceae/Potentillaceae/Prunaceae/Rhodotypaceae/Sanuisorbaseae/Spiraeaceae/Ulmariaceae	Acaena	pumila	Acaena pumila	Magellanic Tundra	Herbaceous layer	Schoenelum antarcticis
Tracheophyta	Magnoliopsida	Rosales	Rosaceae/Agrimoniaceae/Alchemillaceae/Cercocarpaceae/Coleogynaceae/Dryadaceae/Fragariaceae/Lindleyaceae/Malaceae/Neiliaceae/Potentillaceae/Prunaceae/Rhodotypaceae/Sanuisorbaseae/Spiraeaceae/Ulmariaceae	Acaena	pumila	Acaena pumila	Magellanic Tundra	Herbaceous layer	Pilgerodendretum uviferae
Tracheophyta	Magnoliopsida	Rosales	Rosaceae/Agrimoniaceae/Alchemillaceae/Cercocarpaceae/Coleogynaceae/Dryadaceae/Fragariaceae/Lindleyaceae/Malaceae/Neiliaceae/Potentillaceae/Prunaceae/Rhodotypaceae/Sanuisorbaseae/Spiraeaceae/Ulmariaceae	Acaena	pumila	Acaena pumila	Magellanic Tundra	Herbaceous layer	Nano-betuloido-Schoenelum antarcticae
Tracheophyta	Magnoliopsida	Rosales	Rosaceae/Agrimoniaceae/Alchemillaceae/Cercocarpaceae/Coleogynaceae/Dryadaceae/Fragariaceae/Lindleyaceae/Malaceae/Neiliaceae/Potentillaceae/Prunaceae/Rhodotypaceae/Sanuisorbaseae/Spiraeaceae/Ulmariaceae	Acaena	pumila	Acaena pumila	Magellanic Tundra	Herbaceous layer	Escallonia-Pernettyetum pumilae
Tracheophyta	Magnoliopsida	Rosales	Rosaceae/Agrimoniaceae/Alchemillaceae/Cercocarpaceae/Coleogynaceae/Dryadaceae/Fragariaceae/Lindleyaceae/Malaceae/Neiliaceae/Potentillaceae/Prunaceae/Rhodotypaceae/Sanuisorbaseae/Spiraeaceae/Ulmariaceae	Acaena	sericea	Acaena sericea	Patagonian Steppe	Herbaceous layer	Festucetum gracillimae
Tracheophyta	Magnoliopsida	Rosales	Rosaceae/Agrimoniaceae/Alchemillaceae/Cercocarpaceae/Coleogynaceae/Dryadaceae/Fragariaceae/Lindleyaceae/Malaceae/Neiliaceae/Potentillaceae/Prunaceae/Rhodotypaceae/Sanuisorbaseae/Spiraeaceae/Ulmariaceae	Acaena	sericea	Acaena sericea	Patagonian Steppe	Herbaceous layer	Festuca gracillima-Stipetum
Tracheophyta	Magnoliopsida	Rosales	Rosaceae/Agrimoniaceae/Alchemillaceae/Cercocarpaceae/Coleogynaceae/Dryadaceae/Fragariaceae/Lindleyaceae/Malaceae/Neiliaceae/Potentillaceae/Prunaceae/Rhodotypaceae/Sanuisorbaseae/Spiraeaceae/Ulmariaceae	Acaena	sericea	Acaena sericea	Patagonian Steppe	Herbaceous layer	Lepidophylletum cupressiforme
Tracheophyta	Magnoliopsida	Rosales	Rosaceae/Agrimoniaceae/Alchemillaceae/Cercocarpaceae/Coleogynaceae/Dryadaceae/Fragariaceae/Lindleyaceae/Malaceae/Neiliaceae/Potentillaceae/Prunaceae/Rhodotypaceae/Sanuisorbaseae/Spiraeaceae/Ulmariaceae	Acaena	sericea	Acaena sericea	Patagonian Steppe	Herbaceous layer	Comunidades psammofitas litorales xeromorficas
Tracheophyta	Magnoliopsida	Rosales	Rosaceae/Agrimoniaceae/Alchemillaceae/Cercocarpaceae/Coleogynaceae/Dryadaceae/Fragariaceae/Lindleyaceae/Malaceae/Neiliaceae/Potentillaceae/Prunaceae/Rhodotypaceae/Sanuisorbaseae/Spiraeaceae/Ulmariaceae	Acaena	trifurcata	Acaena trifurcata	Patagonian Steppe	Herbaceous layer	Hordeetum comosii
Tracheophyta	Magnoliopsida	Rosales	Rosaceae/Agrimoniaceae/Alchemillaceae/Cercocarpaceae/Coleogynaceae/Dryadaceae/Fragariaceae/Lindleyaceae/Malaceae/Neiliaceae/Potentillaceae/Prunaceae/Rhodotypaceae/Sanuisorbaseae/Spiraeaceae/Ulmariaceae	Acaena	trifurcata	Acaena trifurcata	Patagonian Steppe	Herbaceous layer	Gunneretum magellanicae
Tracheophyta	Magnoliopsida	Rosales	Rosaceae/Agrimoniaceae/Alchemillaceae/Cercocarpaceae/Coleogynaceae/Dryadaceae/Fragariaceae/Lindleyaceae/Malaceae/Neiliaceae/Potentillaceae/Prunaceae/Rhodotypaceae/Sanuisorbaseae/Spiraeaceae/Ulmariaceae	Acaena	trifurcata	Acaena trifurcata	Patagonian Steppe	Herbaceous layer	Deschampietum antarticae
Tracheophyta	Magnoliopsida	Rosales	Rosaceae/Agrimoniaceae/Alchemillaceae/Cercocarpaceae/Coleogynaceae/Dryadaceae/Fragariaceae/Lindleyaceae/Malaceae/Neiliaceae/Potentillaceae/Prunaceae/Rhodotypaceae/Sanuisorbaseae/Spiraeaceae/Ulmariaceae	Acaena	trifurcata	Acaena trifurcata	Patagonian Steppe	Herbaceous layer	Comunidades Arbustivas de Vegas y Praderas Higrofiticas
Tracheophyta	Magnoliopsida	Rosales	Rosaceae/Agrimoniaceae/Alchemillaceae/Cercocarpaceae/Coleogynaceae/Dryadaceae/Fragariaceae/Lindleyaceae/Malaceae/Neiliaceae/Potentillaceae/Prunaceae/Rhodotypaceae/Sanuisorbaseae/Spiraeaceae/Ulmariaceae	Geum	magellanicum	Geum magellanicum	Patagonian Steppe	Higher layer	Festucetum gracillimae
Tracheophyta	Magnoliopsida	Rosales	Rosaceae/Agrimoniaceae/Alchemillaceae/Cercocarpaceae/Coleogynaceae/Dryadaceae/Fragariaceae/Lindleyaceae/Malaceae/Neiliaceae/Potentillaceae/Prunaceae/Rhodotypaceae/Sanuisorbaseae/Spiraeaceae/Ulmariaceae	Geum	magellanicum	Geum magellanicum	Patagonian Steppe	higher herbaceous layer	Festuca gracillima-Chiliotrichium diffusum
Tracheophyta	Magnoliopsida	Rosales	Rosaceae/Agrimoniaceae/Alchemillaceae/Cercocarpaceae/Coleogynaceae/Dryadaceae/Fragariaceae/Lindleyaceae/Malaceae/Neiliaceae/Potentillaceae/Prunaceae/Rhodotypaceae/Sanuisorbaseae/Spiraeaceae/Ulmariaceae	Geum	magellanicum	Geum magellanicum	Patagonian Steppe	higher herbaceous layer	Chiliotrichietum difusii
Tracheophyta	Magnoliopsida	Rosales	Rosaceae/Agrimoniaceae/Alchemillaceae/Cercocarpaceae/Coleogynaceae/Dryadaceae/Fragariaceae/Lindleyaceae/Malaceae/Neiliaceae/Potentillaceae/Prunaceae/Rhodotypaceae/Sanuisorbaseae/Spiraeaceae/Ulmariaceae	Geum	magellanicum	Geum magellanicum	Patagonian Steppe	Herbaceous layer	Comunidades Arbustivas de Vegas y Praderas Higrofiticas
Tracheophyta	Magnoliopsida	Rosales	Rosaceae/Agrimoniaceae/Alchemillaceae/Cercocarpaceae/Coleogynaceae/Dryadaceae/Fragariaceae/Lindleyaceae/Malaceae/Neiliaceae/Potentillaceae/Prunaceae/Rhodotypaceae/Sanuisorbaseae/Spiraeaceae/Ulmariaceae	Geum	magellanicum	Geum magellanicum	Deciduous Magellanic Forest	Herbaceous layer	Nothofagetum pumilii
Tracheophyta	Magnoliopsida	Rosales	Rosaceae/Agrimoniaceae/Alchemillaceae/Cercocarpaceae/Coleogynaceae/Dryadaceae/Fragariaceae/Lindleyaceae/Malaceae/Neiliaceae/Potentillaceae/Prunaceae/Rhodotypaceae/Sanuisorbaseae/Spiraeaceae/Ulmariaceae	Geum	magellanicum	Geum magellanicum	Deciduous Magellanic Forest	Herbaceous layer	Nothofagetum antarticae
Tracheophyta	Magnoliopsida	Rosales	Rosaceae/Agrimoniaceae/Alchemillaceae/Cercocarpaceae/Coleogynaceae/Dryadaceae/Fragariaceae/Lindleyaceae/Malaceae/Neiliaceae/Potentillaceae/Prunaceae/Rhodotypaceae/Sanuisorbaseae/Spiraeaceae/Ulmariaceae	Geum	magellanicum	Geum magellanicum	Evergreen Magellanic Forest	Herbaceous layer	Nothofagus betuloides - N. pumilio
Tracheophyta	Magnoliopsida	Rosales	Rosaceae/Agrimoniaceae/Alchemillaceae/Cercocarpaceae/Coleogynaceae/Dryadaceae/Fragariaceae/Lindleyaceae/Malaceae/Neiliaceae/Potentillaceae/Prunaceae/Rhodotypaceae/Sanuisorbaseae/Spiraeaceae/Ulmariaceae	Rubus	geoides	Rubus geoides	Deciduous Magellanic Forest	Herbaceous layer	Nothofagetum pumilii
Tracheophyta	Magnoliopsida	Rosales	Rosaceae/Agrimoniaceae/Alchemillaceae/Cercocarpaceae/Coleogynaceae/Dryadaceae/Fragariaceae/Lindleyaceae/Malaceae/Neiliaceae/Potentillaceae/Prunaceae/Rhodotypaceae/Sanuisorbaseae/Spiraeaceae/Ulmariaceae	Rubus	geoides	Rubus geoides	Deciduous Magellanic Forest	Herbaceous layer	Nothofagetum antarticae
Tracheophyta	Magnoliopsida	Rosales	Rosaceae/Agrimoniaceae/Alchemillaceae/Cercocarpaceae/Coleogynaceae/Dryadaceae/Fragariaceae/Lindleyaceae/Malaceae/Neiliaceae/Potentillaceae/Prunaceae/Rhodotypaceae/Sanuisorbaseae/Spiraeaceae/Ulmariaceae	Rubus	geoides	Rubus geoides	Evergreen Magellanic Forest	Herbaceous layer	Nothofagus betuloides - N. pumilio
Tracheophyta	Magnoliopsida	Rosales	Rosaceae/Agrimoniaceae/Alchemillaceae/Cercocarpaceae/Coleogynaceae/Dryadaceae/Fragariaceae/Lindleyaceae/Malaceae/Neiliaceae/Potentillaceae/Prunaceae/Rhodotypaceae/Sanuisorbaseae/Spiraeaceae/Ulmariaceae	Rubus	geoides	Rubus geoides	Evergreen Magellanic Forest	Herbaceous layer	Nothofagus betuloides - Drimys winteri
Tracheophyta	Magnoliopsida	Rosales	Rosaceae/Agrimoniaceae/Alchemillaceae/Cercocarpaceae/Coleogynaceae/Dryadaceae/Fragariaceae/Lindleyaceae/Malaceae/Neiliaceae/Potentillaceae/Prunaceae/Rhodotypaceae/Sanuisorbaseae/Spiraeaceae/Ulmariaceae	Senecio	miser	Senecio miser	Patagonian Steppe	Sub-shrub layer	Empetretum rubrii
Tracheophyta	Magnoliopsida	Gentianales	Rubiaceae/Aparinaceae/Asperulaceae/Cinchonaceae/Coffeaceae/Cynocrambaceae/Dialypetalanthaceae/Galiaceae/Gardeniaceae/Henriqueziaceae/Lippayaceae/Lygodisodeaceae/Naucleaceae/Operculariaceae/Theigonaceae	Galium	antarcticum	Galium antarcticum	Deciduous Magellanic Forest	Herbaceous layer	Nothofagetum pumilii
Tracheophyta	Magnoliopsida	Gentianales	Rubiaceae/Aparinaceae/Asperulaceae/Cinchonaceae/Coffeaceae/Cynocrambaceae/Dialypetalanthaceae/Galiaceae/Gardeniaceae/Henriqueziaceae/Lippayaceae/Lygodisodeaceae/Naucleaceae/Operculariaceae/Theigonaceae	Galium	antarcticum	Galium antarcticum	Deciduous Magellanic Forest	Herbaceous layer	Nothofagetum antarticae
Tracheophyta	Magnoliopsida	Gentianales	Rubiaceae/Aparinaceae/Asperulaceae/Cinchonaceae/Coffeaceae/Cynocrambaceae/Dialypetalanthaceae/Galiaceae/Gardeniaceae/Henriqueziaceae/Lippayaceae/Lygodisodeaceae/Naucleaceae/Operculariaceae/Theigonaceae	Galium	aparine	Galium aparine	Patagonian Steppe	Herbaceous layer	Festucetum gracillimae
Tracheophyta	Magnoliopsida	Gentianales	Rubiaceae/Aparinaceae/Asperulaceae/Cinchonaceae/Coffeaceae/Cynocrambaceae/Dialypetalanthaceae/Galiaceae/Gardeniaceae/Henriqueziaceae/Lippayaceae/Lygodisodeaceae/Naucleaceae/Operculariaceae/Theigonaceae	Galium	aparine	Galium aparine	Patagonian Steppe	Herbaceous layer	Festuca gracillima-Chiliotrichium diffusum
Tracheophyta	Magnoliopsida	Gentianales	Rubiaceae/Aparinaceae/Asperulaceae/Cinchonaceae/Coffeaceae/Cynocrambaceae/Dialypetalanthaceae/Galiaceae/Gardeniaceae/Henriqueziaceae/Lippayaceae/Lygodisodeaceae/Naucleaceae/Operculariaceae/Theigonaceae	Galium	aparine	Galium aparine	Patagonian Steppe	Herbaceous layer	Chiliotrichietum difusii
Tracheophyta	Magnoliopsida	Gentianales	Rubiaceae/Aparinaceae/Asperulaceae/Cinchonaceae/Coffeaceae/Cynocrambaceae/Dialypetalanthaceae/Galiaceae/Gardeniaceae/Henriqueziaceae/Lippayaceae/Lygodisodeaceae/Naucleaceae/Operculariaceae/Theigonaceae	Galium	aparine	Galium aparine	Patagonian Steppe	Herbaceous layer	Gunneretum magellanicae
Tracheophyta	Magnoliopsida	Gentianales	Rubiaceae/Aparinaceae/Asperulaceae/Cinchonaceae/Coffeaceae/Cynocrambaceae/Dialypetalanthaceae/Galiaceae/Gardeniaceae/Henriqueziaceae/Lippayaceae/Lygodisodeaceae/Naucleaceae/Operculariaceae/Theigonaceae	Galium	aparine	Galium aparine	Patagonian Steppe	Herbaceous layer	Deschampietum antarticae
Tracheophyta	Magnoliopsida	Gentianales	Rubiaceae/Aparinaceae/Asperulaceae/Cinchonaceae/Coffeaceae/Cynocrambaceae/Dialypetalanthaceae/Galiaceae/Gardeniaceae/Henriqueziaceae/Lippayaceae/Lygodisodeaceae/Naucleaceae/Operculariaceae/Theigonaceae	Galium	aparine	Galium aparine	Patagonian Steppe	Herbaceous layer	Comunidades Arbustivas de Vegas y Praderas Higrofiticas
Tracheophyta	Magnoliopsida	Gentianales	Rubiaceae/Aparinaceae/Asperulaceae/Cinchonaceae/Coffeaceae/Cynocrambaceae/Dialypetalanthaceae/Galiaceae/Gardeniaceae/Henriqueziaceae/Lippayaceae/Lygodisodeaceae/Naucleaceae/Operculariaceae/Theigonaceae	Galium	aparine	Galium aparine	Deciduous Magellanic Forest	Herbaceous layer	Nothofagetum pumilii
Tracheophyta	Magnoliopsida	Gentianales	Rubiaceae/Aparinaceae/Asperulaceae/Cinchonaceae/Coffeaceae/Cynocrambaceae/Dialypetalanthaceae/Galiaceae/Gardeniaceae/Henriqueziaceae/Lippayaceae/Lygodisodeaceae/Naucleaceae/Operculariaceae/Theigonaceae	Galium	aparine	Galium aparine	Deciduous Magellanic Forest	Herbaceous layer	Nothofagetum antarticae
Tracheophyta	Magnoliopsida	Gentianales	Rubiaceae/Aparinaceae/Asperulaceae/Cinchonaceae/Coffeaceae/Cynocrambaceae/Dialypetalanthaceae/Galiaceae/Gardeniaceae/Henriqueziaceae/Lippayaceae/Lygodisodeaceae/Naucleaceae/Operculariaceae/Theigonaceae	Galium	fuegianum	Galium fuegianum	Patagonian Steppe	Herbaceous layer	Festucetum gracillimae
Tracheophyta	Magnoliopsida	Gentianales	Rubiaceae/Aparinaceae/Asperulaceae/Cinchonaceae/Coffeaceae/Cynocrambaceae/Dialypetalanthaceae/Galiaceae/Gardeniaceae/Henriqueziaceae/Lippayaceae/Lygodisodeaceae/Naucleaceae/Operculariaceae/Theigonaceae	Galium	fuegianum	Galium fuegianum	Patagonian Steppe	Herbaceous layer	Festuca gracillima-Stipetum
Tracheophyta	Magnoliopsida	Gentianales	Rubiaceae/Aparinaceae/Asperulaceae/Cinchonaceae/Coffeaceae/Cynocrambaceae/Dialypetalanthaceae/Galiaceae/Gardeniaceae/Henriqueziaceae/Lippayaceae/Lygodisodeaceae/Naucleaceae/Operculariaceae/Theigonaceae	Galium	fuegianum	Galium fuegianum	Patagonian Steppe	Herbaceous layer	Festuca gracillima-Chiliotrichium diffusum
Tracheophyta	Magnoliopsida	Gentianales	Rubiaceae/Aparinaceae/Asperulaceae/Cinchonaceae/Coffeaceae/Cynocrambaceae/Dialypetalanthaceae/Galiaceae/Gardeniaceae/Henriqueziaceae/Lippayaceae/Lygodisodeaceae/Naucleaceae/Operculariaceae/Theigonaceae	Galium	fuegianum	Galium fuegianum	Patagonian Steppe	Herbaceous layer	Chiliotrichietum difusii
Tracheophyta	Magnoliopsida	Gentianales	Rubiaceae/Aparinaceae/Asperulaceae/Cinchonaceae/Coffeaceae/Cynocrambaceae/Dialypetalanthaceae/Galiaceae/Gardeniaceae/Henriqueziaceae/Lippayaceae/Lygodisodeaceae/Naucleaceae/Operculariaceae/Theigonaceae	Galium	richardianum	Galium richardianum	Patagonian Steppe	Herbaceous layer	Festucetum gracillimae
Tracheophyta	Magnoliopsida	Gentianales	Rubiaceae/Aparinaceae/Asperulaceae/Cinchonaceae/Coffeaceae/Cynocrambaceae/Dialypetalanthaceae/Galiaceae/Gardeniaceae/Henriqueziaceae/Lippayaceae/Lygodisodeaceae/Naucleaceae/Operculariaceae/Theigonaceae	Galium	richardianum	Galium richardianum	Patagonian Steppe	Herbaceous layer	Festuca gracillima-Stipetum
Tracheophyta	Magnoliopsida	Gentianales	Rubiaceae/Aparinaceae/Asperulaceae/Cinchonaceae/Coffeaceae/Cynocrambaceae/Dialypetalanthaceae/Galiaceae/Gardeniaceae/Henriqueziaceae/Lippayaceae/Lygodisodeaceae/Naucleaceae/Operculariaceae/Theigonaceae	Galium	saxatile	Galium saxatile	Patagonian Steppe	Herbaceous layer	Festuca gracillima-Stipetum
Tracheophyta	Magnoliopsida	Santalales	Santalaceae/Anthobolaceae/Arceuthobiaceae/Arjonaceae/Bifariaceae/Canopodaceae/Eremolepidaceae/Exocarpaceae/Ginalloaceae/Lepidocerataceae/Osyridaceae/Phoradendraceae/Razoumovskyaceae	Nanodea	muscosa	Nanodea muscosa	Magellanic Tundra	Herbaceous layer	Sphagnetum magellanicii
Tracheophyta	Magnoliopsida	Santalales	Santalaceae/Anthobolaceae/Arceuthobiaceae/Arjonaceae/Bifariaceae/Canopodaceae/Eremolepidaceae/Exocarpaceae/Ginalloaceae/Lepidocerataceae/Osyridaceae/Phoradendraceae/Razoumovskyaceae	Nanodea	muscosa	Nanodea muscosa	Magellanic Tundra	Herbaceous layer	Turbal elevado de Hepaticas
Tracheophyta	Magnoliopsida	Santalales	Santalaceae/Anthobolaceae/Arceuthobiaceae/Arjonaceae/Bifariaceae/Canopodaceae/Eremolepidaceae/Exocarpaceae/Ginalloaceae/Lepidocerataceae/Osyridaceae/Phoradendraceae/Razoumovskyaceae	Nanodea	muscosa	Nanodea muscosa	Magellanic Tundra	Herbaceous layer	Bolax gummifera-Azorella selago
Tracheophyta	Magnoliopsida	Santalales	Santalaceae/Anthobolaceae/Arceuthobiaceae/Arjonaceae/Bifariaceae/Canopodaceae/Eremolepidaceae/Exocarpaceae/Ginalloaceae/Lepidocerataceae/Osyridaceae/Phoradendraceae/Razoumovskyaceae	Nanodea	muscosa	Nanodea muscosa	Magellanic Tundra	Herbaceous layer	Tundra de Briofita y Arbustos Enanos
Tracheophyta	Magnoliopsida	Santalales	Santalaceae/Anthobolaceae/Arceuthobiaceae/Arjonaceae/Bifariaceae/Canopodaceae/Eremolepidaceae/Exocarpaceae/Ginalloaceae/Lepidocerataceae/Osyridaceae/Phoradendraceae/Razoumovskyaceae	Nanodea	muscosa	Nanodea muscosa	Magellanic Tundra	Herbaceous layer	Pilgerodendretum uviferae
Tracheophyta	Magnoliopsida	Santalales	Santalaceae/Anthobolaceae/Arceuthobiaceae/Arjonaceae/Bifariaceae/Canopodaceae/Eremolepidaceae/Exocarpaceae/Ginalloaceae/Lepidocerataceae/Osyridaceae/Phoradendraceae/Razoumovskyaceae	Nanodea	muscosa	Nanodea muscosa	Magellanic Tundra	Herbaceous layer	Nano-betuloido-Schoenelum antarcticae
Tracheophyta	Magnoliopsida	Santalales	Santalaceae/Anthobolaceae/Arceuthobiaceae/Arjonaceae/Bifariaceae/Canopodaceae/Eremolepidaceae/Exocarpaceae/Ginalloaceae/Lepidocerataceae/Osyridaceae/Phoradendraceae/Razoumovskyaceae	Nanodea	muscosa	Nanodea muscosa	Magellanic Tundra	Herbaceous layer	Escallonia-Pernettyetum pumilae
Tracheophyta	Magnoliopsida	Saxifragales	Saxifragaceae/Chrysospleniaceae	Saxifraga	magellanica	Saxifraga magellanica	Patagonian Steppe	Herbaceous layer	Festucetum gracillimae
Tracheophyta	Magnoliopsida	Saxifragales	Saxifragaceae/Chrysospleniaceae	Saxifraga	magellanica	Saxifraga magellanica	Patagonian Steppe	Herbaceous layer	Festuca gracillima-Stipetum
Marchantiophyta	Jungermanniopsida	Jungermanniales	Schistochilaceae	Pleurocladopsis	simulans	Pleurocladopsis simulans	Magellanic Tundra	Herbaceous layer	Turbal elevado de Hepaticas
Marchantiophyta	Jungermanniopsida	Jungermanniales	Schistochilaceae	Schistolochila	fuegiana	Schistolochila fuegiana	Magellanic Tundra	Herbaceous layer	Turbal elevado de Hepaticas
Marchantiophyta	Jungermanniopsida	Jungermanniales	Schistochilaceae	Schistolochila	lamelata	Schistolochila lamelata	Magellanic Tundra	Herbaceous layer	Turbal elevado de Hepaticas
Marchantiophyta	Jungermanniopsida	Jungermanniales	Schistochilaceae	Schistolochila	spp.	Schistolochila spp.	Magellanic Tundra	Herbaceous layer	Turbal elevado de Hepaticas
Tracheophyta	Magnoliopsida	Santalales	Schoepfiaceae	Arjona	patagonica	Arjona patagonica	Patagonian Steppe	Herbaceous layer	Festucetum gracillimae
Tracheophyta	Magnoliopsida	Santalales	Schoepfiaceae	Arjona	patagonica	Arjona patagonica	Patagonian Steppe	Herbaceous layer	Festuca gracillima-Stipetum
Tracheophyta	Magnoliopsida	Santalales	Schoepfiaceae	Arjona	patagonica	Arjona patagonica	Patagonian Steppe	Herbaceous layer	Festuca gracillima-Chiliotrichium diffusum
Tracheophyta	Magnoliopsida	Santalales	Schoepfiaceae	Arjona	patagonica	Arjona patagonica	Patagonian Steppe	Herbaceous layer	Chiliotrichietum difusii
Tracheophyta	Magnoliopsida	Santalales	Schoepfiaceae	Arjona	patagonica	Arjona patagonica	Patagonian Steppe	Herbaceous layer	Empetretum rubrii
Tracheophyta	Magnoliopsida	Santalales	Schoepfiaceae	Arjona	patagonica	Arjona patagonica	Patagonian Steppe	Herbaceous layer	Comunidades psammofitas litorales xeromorficas
Tracheophyta	Magnoliopsida	Lamiales	Scrophulariaceae/Bontiaceae/Hebenstretiaceae/Limosellaceae/Spielmanniaceae/Verbascaceae	Limosella	australis	Limosella australis	Patagonian Steppe	Herbaceous layer	Hordeetum comosii
Tracheophyta	Magnoliopsida	Lamiales	Scrophulariaceae/Bontiaceae/Hebenstretiaceae/Limosellaceae/Spielmanniaceae/Verbascaceae	Limosella	australis	Limosella australis	Patagonian Steppe	Herbaceous layer	Gunneretum magellanicae
Tracheophyta	Magnoliopsida	Lamiales	Scrophulariaceae/Bontiaceae/Hebenstretiaceae/Limosellaceae/Spielmanniaceae/Verbascaceae	Limosella	australis	Limosella australis	Patagonian Steppe	Herbaceous layer	Caricetum canescentis
Tracheophyta	Magnoliopsida	Lamiales	Scrophulariaceae/Bontiaceae/Hebenstretiaceae/Limosellaceae/Spielmanniaceae/Verbascaceae	Limosella	australis	Limosella australis	Patagonian Steppe	Herbaceous layer	Deschampietum antarticae
Tracheophyta	Magnoliopsida	Solanales	Solanaceae/Browaliaceae/Cestraceae/Daturaceae/Duckeodendraceae/Goetzeaceae/Hyoscyamaceae/Lyciaceae/Nicotianaceae/Salpiglossidaceae/Sclerophylaceae	Jaborosa	magellanica	Jaborosa magellanica	Patagonian Steppe	Herbaceous layer	Comunidades psammofitas litorales xeromorficas
Bryophyta	Sphagnopsida	Sphagnales	Sphagnaceae	Sphagnum	fimbriatum	Sphagnum fimbriatum	Magellanic Tundra	Herbaceous layer	Sphagnetum magellanicii
Bryophyta	Sphagnopsida	Sphagnales	Sphagnaceae	Sphagnum	magellanicum	Sphagnum magellanicum	Magellanic Tundra	Herbaceous layer	Sphagnetum magellanicii
Bryophyta	Sphagnopsida	Sphagnales	Sphagnaceae	Sphagnum	magellanicum	Sphagnum magellanicum	Magellanic Tundra	Herbaceous layer	Marsippospermetum grandiflorii
Bryophyta	Sphagnopsida	Sphagnales	Sphagnaceae	Sphagnum	magellanicum	Sphagnum magellanicum	Magellanic Tundra	Herbaceous layer	Bolax gummifera-Azorella selago
Bryophyta	Sphagnopsida	Sphagnales	Sphagnaceae	Sphagnum	magellanicum	Sphagnum magellanicum	Magellanic Tundra	Herbaceous layer	Schoenelum antarcticis
Bryophyta	Sphagnopsida	Sphagnales	Sphagnaceae	Sphagnum	magellanicum	Sphagnum magellanicum	Magellanic Tundra	Herbaceous layer	Pilgerodendretum uviferae
Tracheophyta	Magnoliopsida	Asterales	Stylidiaceae	Donatia	fascicularis	Donatia fascicularis	Magellanic Tundra	Herbaceous layer	Sphagnetum magellanicii
Tracheophyta	Magnoliopsida	Asterales	Stylidiaceae	Donatia	fascicularis	Donatia fascicularis	Magellanic Tundra	Shrub layer	Turbal elevado de Hepaticas
Tracheophyta	Magnoliopsida	Asterales	Stylidiaceae	Donatia	fascicularis	Donatia fascicularis	Magellanic Tundra	Herbaceous layer	Donatietum fascicularis
Tracheophyta	Magnoliopsida	Asterales	Stylidiaceae	Donatia	fascicularis	Donatia fascicularis	Magellanic Tundra	Herbaceous layer	Bolax gummifera-Azorella selago
Tracheophyta	Magnoliopsida	Asterales	Stylidiaceae	Donatia	fascicularis	Donatia fascicularis	Magellanic Tundra	Herbaceous layer	Tundra de Briofita y Arbustos Enanos
Tracheophyta	Magnoliopsida	Asterales	Stylidiaceae	Donatia	fascicularis	Donatia fascicularis	Magellanic Tundra	Herbaceous layer	Schoenelum antarcticis
Tracheophyta	Magnoliopsida	Asterales	Stylidiaceae	Donatia	fascicularis	Donatia fascicularis	Magellanic Tundra	Herbaceous layer	Pilgerodendretum uviferae
Tracheophyta	Magnoliopsida	Asterales	Stylidiaceae	Donatia	fascicularis	Donatia fascicularis	Magellanic Tundra	Herbaceous layer	Nano-betuloido-Schoenelum antarcticae
Tracheophyta	Magnoliopsida	Asterales	Stylidiaceae	Donatia	fascicularis	Donatia fascicularis	Magellanic Tundra	Herbaceous layer	Escallonia-Pernettyetum pumilae
Tracheophyta	Magnoliopsida	Asterales	Stylidiaceae/Candolleaceae/Donatiaceae/Stylidiceae	Phyllachne	uliginosa	Phyllachne uliginosa	Magellanic Tundra	Herbaceous layer	Sphagnetum magellanicii
Tracheophyta	Magnoliopsida	Asterales	Stylidiaceae/Candolleaceae/Donatiaceae/Stylidiceae	Phyllachne	uliginosa	Phyllachne uliginosa	Magellanic Tundra	Herbaceous layer	Turbal elevado de Hepaticas
Tracheophyta	Magnoliopsida	Asterales	Stylidiaceae/Candolleaceae/Donatiaceae/Stylidiceae	Phyllachne	uliginosa	Phyllachne uliginosa	Magellanic Tundra	Herbaceous layer	Donatietum fascicularis
Tracheophyta	Magnoliopsida	Asterales	Stylidiaceae/Candolleaceae/Donatiaceae/Stylidiceae	Phyllachne	uliginosa	Phyllachne uliginosa	Magellanic Tundra	Herbaceous layer	Bolax gummifera-Azorella selago
Tracheophyta	Magnoliopsida	Asterales	Stylidiaceae/Candolleaceae/Donatiaceae/Stylidiceae	Phyllachne	uliginosa	Phyllachne uliginosa	Magellanic Tundra	Herbaceous layer	Tundra de Briofita y Arbustos Enanos
Tracheophyta	Magnoliopsida	Asterales	Stylidiaceae/Candolleaceae/Donatiaceae/Stylidiceae	Phyllachne	uliginosa	Phyllachne uliginosa	Magellanic Tundra	Herbaceous layer	Schoenelum antarcticis
Tracheophyta	Magnoliopsida	Asterales	Stylidiaceae/Candolleaceae/Donatiaceae/Stylidiceae	Phyllachne	uliginosa	Phyllachne uliginosa	Magellanic Tundra	Herbaceous layer	Pilgerodendretum uviferae
Tracheophyta	Magnoliopsida	Asterales	Stylidiaceae/Candolleaceae/Donatiaceae/Stylidiceae	Phyllachne	uliginosa	Phyllachne uliginosa	Magellanic Tundra	Herbaceous layer	Nano-betuloido-Schoenelum antarcticae
Tracheophyta	Magnoliopsida	Asterales	Stylidiaceae/Candolleaceae/Donatiaceae/Stylidiceae	Phyllachne	uliginosa	Phyllachne uliginosa	Magellanic Tundra	Herbaceous layer	Escallonia-Pernettyetum pumilae
Tracheophyta	Magnoliopsida	Malvales	Thymelaeaceae	Drapetes	muscosus	Drapetes muscosus	Magellanic Tundra	Herbaceous layer	Donatietum fascicularis
Tracheophyta	Magnoliopsida	Malvales	Thymelaeaceae	Drapetes	muscosus	Drapetes muscosus	Magellanic Tundra	Herbaceous layer	Bolax gummifera-Azorella selago
Tracheophyta	Magnoliopsida	Malvales	Thymelaeaceae	Drapetes	muscosus	Drapetes muscosus	Magellanic Tundra	Herbaceous layer	Bolax gummifera-Azorella selago
Tracheophyta	Magnoliopsida	Malvales	Thymelaeaceae	Drapetes	muscosus	Drapetes muscosus	Magellanic Tundra	Herbaceous layer	Schoenelum antarcticis
Tracheophyta	Magnoliopsida	Lamiales	Verbenaceae/Durantaceae/Petreaceae	Mulguraea	tridens	Mulguraea tridens	Patagonian Steppe	Shrub layer	Festucetum gracillimae
Tracheophyta	Magnoliopsida	Lamiales	Verbenaceae/Durantaceae/Petreaceae	Mulguraea	tridens	Mulguraea tridens	Patagonian Steppe	Shrub layer	Lepidophylletum cupressiforme
Marchantiophyta	Jungermanniopsida	Jungermanniales	Vetaformaceae	Vetaforma	dusenii	Vetaforma dusenii	Magellanic Tundra	Herbaceous layer	Turbal elevado de Hepaticas
Tracheophyta	Magnoliopsida	Malpighiales	Violaceae/Alsodeiaceae/Leoniaceae	Viola	maculata	Viola maculata	Patagonian Steppe	Herbaceous layer	Festucetum gracillimae
Tracheophyta	Magnoliopsida	Malpighiales	Violaceae/Alsodeiaceae/Leoniaceae	Viola	maculata	Viola maculata	Patagonian Steppe	Herbaceous layer	Festuca gracillima-Chiliotrichium diffusum
Tracheophyta	Magnoliopsida	Malpighiales	Violaceae/Alsodeiaceae/Leoniaceae	Viola	maculata	Viola maculata	Patagonian Steppe	Herbaceous layer	Chiliotrichietum difusii
Tracheophyta	Magnoliopsida	Malpighiales	Violaceae/Alsodeiaceae/Leoniaceae	Viola	maculata	Viola maculata	Patagonian Steppe	Herbaceous layer	Comunidades psammofitas litorales xeromorficas
Tracheophyta	Magnoliopsida	Malpighiales	Violaceae/Alsodeiaceae/Leoniaceae	Viola	maculata	Viola maculata	Deciduous Magellanic Forest	Herbaceous layer	Nothofagetum pumilii
Tracheophyta	Magnoliopsida	Malpighiales	Violaceae/Alsodeiaceae/Leoniaceae	Viola	maculata	Viola maculata	Deciduous Magellanic Forest	Herbaceous layer	Nothofagetum antarticae
Tracheophyta	Magnoliopsida	Malpighiales	Violaceae/Alsodeiaceae/Leoniaceae	Viola	maculata	Viola maculata	Evergreen Magellanic Forest	Herbaceous layer	Nothofagus betuloides - N. pumilio
Tracheophyta	Magnoliopsida	Malpighiales	Violaceae/Alsodeiaceae/Leoniaceae	Viola	magellanica	Viola magellanica	Patagonian Steppe	Herbaceous layer	Festuca gracillima-Stipetum
Tracheophyta	Magnoliopsida	Malpighiales	Violaceae/Alsodeiaceae/Leoniaceae	Viola	magellanica	Viola magellanica	Patagonian Steppe	Herbaceous layer	Festuca gracillima-Chiliotrichium diffusum
Tracheophyta	Magnoliopsida	Malpighiales	Violaceae/Alsodeiaceae/Leoniaceae	Viola	magellanica	Viola magellanica	Patagonian Steppe	Herbaceous layer	Chiliotrichietum difusii
Tracheophyta	Magnoliopsida	Malpighiales	Violaceae/Alsodeiaceae/Leoniaceae	Viola	magellanica	Viola magellanica	Deciduous Magellanic Forest	Herbaceous layer	Nothofagetum pumilii
Tracheophyta	Magnoliopsida	Malpighiales	Violaceae/Alsodeiaceae/Leoniaceae	Viola	magellanica	Viola magellanica	Deciduous Magellanic Forest	Herbaceous layer	Nothofagetum antarticae
Tracheophyta	Magnoliopsida	Malpighiales	Violaceae/Alsodeiaceae/Leoniaceae	Viola	magellanica	Viola magellanica	Evergreen Magellanic Forest	Herbaceous layer	Nothofagus betuloides - N. pumilio
Tracheophyta	Magnoliopsida	Malpighiales	Violaceae/Alsodeiaceae/Leoniaceae	Viola	reichei	Viola reichei	Patagonian Steppe	Herbaceous layer	Festucetum gracillimae
Tracheophyta	Magnoliopsida	Malpighiales	Violaceae/Alsodeiaceae/Leoniaceae	Viola	reichei	Viola reichei	Patagonian Steppe	Herbaceous layer	Chiliotrichietum difusii
Tracheophyta	Magnoliopsida	Malpighiales	Violaceae/Alsodeiaceae/Leoniaceae	Viola	reichei	Viola reichei	Deciduous Magellanic Forest	Herbaceous layer	Nothofagetum pumilii
Tracheophyta	Magnoliopsida	Malpighiales	Violaceae/Alsodeiaceae/Leoniaceae	Viola	reichei	Viola reichei	Deciduous Magellanic Forest	Herbaceous layer	Nothofagetum antarticae
Tracheophyta	Magnoliopsida	Malpighiales	Violaceae/Alsodeiaceae/Leoniaceae	Viola	spp.	Viola spp.	Magellanic Tundra	Herbaceous layer	Bolax gummifera-Azorella selago
Tracheophyta	Magnoliopsida	Malpighiales	Violaceae/Alsodeiaceae/Leoniaceae	Viola	spp.	Viola spp.	Magellanic Tundra	Herbaceous layer	Schoenelum antarcticis
Tracheophyta	Magnoliopsida	Malpighiales	Violaceae/Alsodeiaceae/Leoniaceae	Viola	spp.	Viola spp.	Magellanic Tundra	Herbaceous layer	Escallonia-Pernettyetum pumilae
Tracheophyta	Magnoliopsida	Canellales	Winteraceae	Drimys	winteri	Drimys winteri	Patagonian Steppe	Tree layer	Maytenus magellanica-Drimys winteri
Tracheophyta	Magnoliopsida	Canellales	Winteraceae	Drimys	winteri	Drimys winteri	Deciduous Magellanic Forest	Tree layer	Nothofagetum pumilii
Tracheophyta	Magnoliopsida	Canellales	Winteraceae	Drimys	winteri	Drimys winteri	Deciduous Magellanic Forest	Tree layer	Nothofagetum antarticae
Tracheophyta	Magnoliopsida	Canellales	Winteraceae	Drimys	winteri	Drimys winteri	Deciduous Magellanic Forest	Shrub layer	Nothofagetum antarticae
Tracheophyta	Magnoliopsida	Canellales	Winteraceae	Drimys	winteri	Drimys winteri	Evergreen Magellanic Forest	Tree layer	Nothofagus betuloides - N. pumilio
Tracheophyta	Magnoliopsida	Canellales	Winteraceae	Drimys	winteri	Drimys winteri	Evergreen Magellanic Forest	Tree layer	Nothofagetum betuloidis
Tracheophyta	Magnoliopsida	Canellales	Winteraceae	Drimys	winteri	Drimys winteri	Evergreen Magellanic Forest	Tree layer	Nothofagus betuloides - Drimys winteri
Tracheophyta	Magnoliopsida	Canellales	Winteraceae	Drimys	winteri	Drimys winteri	Evergreen Magellanic Forest	Tree layer	Nothofagus betuloides - Drimys winteri - Raukaua laetevirens
Tracheophyta	Magnoliopsida	Canellales	Winteraceae	Drimys	winteri	Drimys winteri	Magellanic Tundra	Shrub layer	Sphagnetum magellanicii
Tracheophyta	Magnoliopsida	Canellales	Winteraceae	Drimys	winteri	Drimys winteri	Magellanic Tundra	Shrub layer	Turbal elevado de Hepaticas
Tracheophyta	Magnoliopsida	Canellales	Winteraceae	Drimys	winteri	Drimys winteri	Magellanic Tundra	Shrub layer	Pilgerodendretum uviferae
Tracheophyta	Polypodiopsida	Polypodiales	Woodsiaceae	Cystopteris	fragilis	Cystopteris fragilis	Deciduous Magellanic Forest	Herbaceous layer	Nothofagetum pumilii
Tracheophyta	Polypodiopsida	Polypodiales	Woodsiaceae	Cystopteris	fragilis	Cystopteris fragilis	Evergreen Magellanic Forest	Herbaceous layer	Nothofagus betuloides - N. pumilio
Tracheophyta	Polypodiopsida	Polypodiales	Woodsiaceae	Cystopteris	fragilis	Cystopteris fragilis	Evergreen Magellanic Forest	Herbaceous layer	Nothofagetum betuloidis
Tracheophyta	Polypodiopsida	Polypodiales	Woodsiaceae	Cystopteris	fragilis	Cystopteris fragilis	Evergreen Magellanic Forest	Herbaceous layer	Nothofagus betuloides - Drimys winteri
